# Supplementary material for: N-(4-Nitro­pheneth­yl)formamide
Source: Acta Crystallogr Sect E Struct Rep Online. 2010 Jun 23;66(Pt 7):o1721. doi: 10.1107/S1600536810022737 (PMC3006724; doi:10.1107/S1600536810022737)
Supplement: Supplementary file 2 [file e-66-o1721-Isup2.hkl]

# 
# h,k,l, Fc-squared, Fo-squared, sigma(Fo-squared) and status flag 
# 
data_I
_shelx_title ' HLF1 in P2(1)/c  C9H10N2O3' 
_shelx_refln_list_code          4 
_shelx_F_calc_maximum      126.04 
_exptl_crystal_F_000       408.00 
_reflns_d_resolution_high  0.7653 
 
loop_ 
 _symmetry_equiv_pos_as_xyz 
 'x, y, z' 
 '-x, y+1/2, -z+1/2' 
 '-x, -y, -z' 
 'x, -y-1/2, z-1/2' 
 
_cell_length_a     4.4754 
_cell_length_b    17.6664 
_cell_length_c    12.1548 
_cell_angle_alpha  90.000 
_cell_angle_beta   93.021 
_cell_angle_gamma  90.000 
 
_shelx_F_squared_multiplier     1.000 
 
loop_ 
 _refln_index_h 
 _refln_index_k 
 _refln_index_l 
 _refln_F_squared_calc 
 _refln_F_squared_meas 
 _refln_F_squared_sigma 
 _refln_observed_status 
   1   0   0      861.20      907.12     24.21 o 
   2   0   0      197.73      144.00      5.76 o 
   3   0   0      214.63      173.82     24.91 o 
   4   0   0      103.37       45.87      4.60 o 
   5   0   0        6.55        3.66      1.61 o 
   1   1   0      172.13      149.70      4.18 o 
   2   1   0        7.80        7.89      0.73 o 
   3   1   0        2.94        4.61      1.16 o 
   4   1   0       13.78       10.84      1.51 o 
   5   1   0       25.68       23.49      2.51 o 
   0   2   0        0.11       -0.16      0.16 o 
   1   2   0      528.33      544.09      5.60 o 
   2   2   0       96.39       99.49      2.11 o 
   3   2   0       22.46       20.69      1.23 o 
   4   2   0        0.10        0.31      0.75 o 
   5   2   0        0.16       -1.07      1.28 o 
   1   3   0     2650.62     2419.26     27.40 o 
   2   3   0      444.53      427.40      5.42 o 
   3   3   0        0.18        0.59      0.63 o 
   4   3   0        0.60        1.48      0.84 o 
   5   3   0       44.61       48.41      2.64 o 
   0   4   0    15886.01    14382.06    205.99 o 
   1   4   0        2.34        2.04      0.32 o 
   2   4   0      233.50      284.00      4.32 o 
   3   4   0       36.90       37.59      1.38 o 
   4   4   0       48.00       43.20      2.20 o 
   5   4   0        2.57        3.47      2.21 o 
   1   5   0       50.33       49.42      1.16 o 
   2   5   0      206.31      199.65      3.12 o 
   3   5   0       10.13        9.57      1.05 o 
   4   5   0        0.06       -0.27      1.08 o 
   5   5   0       25.54       33.61      3.31 o 
   0   6   0     5521.23     5158.32     64.98 o 
   1   6   0       80.64       79.64      1.68 o 
   2   6   0        4.45        3.47      0.64 o 
   3   6   0        5.28        8.96      0.99 o 
   4   6   0       28.04       28.03      2.21 o 
   5   6   0        3.90        6.94      2.54 o 
   1   7   0     1659.41     1557.99     15.64 o 
   2   7   0      177.45      165.52      2.88 o 
   3   7   0       18.07       23.56      1.37 o 
   4   7   0       30.43       35.62      2.39 o 
   5   7   0       51.46       61.97      4.03 o 
   0   8   0       95.09       85.17      2.44 o 
   1   8   0      528.29      525.10      6.01 o 
   2   8   0      190.39      195.91      3.29 o 
   3   8   0       19.18       17.94      1.56 o 
   4   8   0        7.88        8.37      2.12 o 
   5   8   0        0.51        2.54      2.41 o 
   1   9   0      104.48      100.53      2.07 o 
   2   9   0      142.49      146.86      2.83 o 
   3   9   0       26.22       25.06      1.89 o 
   4   9   0        0.43        0.17      1.25 o 
   5   9   0        2.78        3.40      2.58 o 
   0  10   0     1312.25     1269.09     17.42 o 
   1  10   0       36.87       40.40      1.20 o 
   2  10   0        2.58        5.93      1.02 o 
   3  10   0        2.68        1.91      1.06 o 
   4  10   0       55.02       62.64      5.97 o 
   5  10   0       16.42       17.14      3.21 o 
   1  11   0      509.84      515.97      6.77 o 
   2  11   0        6.12        7.60      0.96 o 
   3  11   0        0.05        1.20      1.02 o 
   4  11   0       14.66       19.97      2.27 o 
   5  11   0       13.04       11.20      2.95 o 
   0  12   0       12.51       11.90      1.52 o 
   1  12   0       26.17       24.27      1.30 o 
   2  12   0        3.10        2.67      0.83 o 
   3  12   0        0.16        1.18      1.11 o 
   4  12   0        1.00        1.18      1.39 o 
   1  13   0      177.21      174.19      3.32 o 
   2  13   0        0.25       -0.68      0.86 o 
   3  13   0       10.75       11.22      1.53 o 
   4  13   0        2.79        5.26      1.56 o 
   0  14   0        9.99       10.71      2.14 o 
   1  14   0        6.68        7.28      1.08 o 
   2  14   0        2.51        1.99      1.03 o 
   3  14   0        5.08        3.71      1.50 o 
   4  14   0        7.14       10.88      1.89 o 
   1  15   0      129.69      119.62      3.23 o 
   2  15   0       18.28       17.51      1.65 o 
   3  15   0       11.51       10.59      1.58 o 
   4  15   0        0.23       -0.54      1.77 o 
   0  16   0       12.90       10.97      3.10 o 
   1  16   0       89.14       85.77      2.85 o 
   2  16   0        5.31        6.06      1.32 o 
   3  16   0        0.09        0.65      1.23 o 
   4  16   0        0.16        1.47      1.92 o 
   1  17   0       24.34       28.86      2.80 o 
   2  17   0        0.30        0.05      1.09 o 
   3  17   0        7.14        4.39      1.49 o 
   0  18   0       15.58       20.62      5.27 o 
   1  18   0        5.63        3.46      1.41 o 
   2  18   0        2.92        0.12      1.17 o 
   3  18   0        1.01        1.42      1.36 o 
   1  19   0        1.26       -0.24      1.61 o 
   2  19   0        2.11        0.63      1.17 o 
   3  19   0        0.15       -1.07      1.41 o 
   0  20   0       22.45       33.61      6.54 o 
   1  20   0        0.95        1.29      1.42 o 
   2  20   0        0.02       -0.49      1.35 o 
   1  21   0        0.41       -0.62      1.45 o 
   2  21   0        0.87        2.80      1.75 o 
   0  22   0        5.91        1.58      6.12 o 
   1  22   0        1.75        2.83      1.82 o 
  -5   1   1       12.56        8.46      1.56 o 
  -4   1   1      152.42      147.85      2.85 o 
  -3   1   1       39.90       39.10      1.61 o 
  -2   1   1      679.48      740.22      8.60 o 
  -1   1   1       31.70       24.15      3.29 o 
   0   1   1       41.84       45.33      2.98 o 
   1   1   1      810.40      854.21     11.61 o 
   2   1   1        3.23        3.22      0.47 o 
   3   1   1      545.75      534.40      7.03 o 
   4   1   1        2.95        4.95      0.95 o 
   5   1   1       15.09       17.69      2.36 o 
  -5   2   1       21.79       21.22      2.90 o 
  -4   2   1       61.25       56.31      1.64 o 
  -3   2   1       66.78       90.43      1.78 o 
  -2   2   1      127.02      136.39      2.03 o 
  -1   2   1    12028.03    11733.71    143.44 o 
   0   2   1      965.95      851.39     12.73 o 
   1   2   1     1242.58     1163.46     12.58 o 
   2   2   1        7.97        7.82      0.54 o 
   3   2   1       94.81      104.82      3.22 o 
   4   2   1        3.03        3.07      0.92 o 
   5   2   1       33.69       34.87      2.51 o 
  -5   3   1        0.07       -0.89      1.57 o 
  -4   3   1       12.17       10.89      1.05 o 
  -3   3   1        2.33        2.86      0.58 o 
  -2   3   1      238.11      246.92      3.29 o 
  -1   3   1      310.64      254.48      3.53 o 
   0   3   1     1095.54     1091.14     16.34 o 
   1   3   1     1528.08     1468.90     17.32 o 
   2   3   1       13.70       12.04      0.69 o 
   3   3   1      172.90      164.91      2.64 o 
   4   3   1        0.96        0.04      0.93 o 
   5   3   1        8.78       13.63      2.32 o 
  -5   4   1        5.20        9.67      1.87 o 
  -4   4   1        2.04        2.97      1.08 o 
  -3   4   1       18.99       20.84      1.03 o 
  -2   4   1        7.33        6.63      0.62 o 
  -1   4   1       64.59       70.01      1.37 o 
   0   4   1      164.82      167.11      2.24 o 
   1   4   1      601.39      582.65      5.71 o 
   2   4   1        0.71        0.72      0.39 o 
   3   4   1      199.40      207.37      3.05 o 
   4   4   1        3.73        2.59      1.06 o 
   5   4   1       47.81       55.87      4.04 o 
  -5   5   1        1.18        2.63      1.87 o 
  -4   5   1       94.03       92.27      3.58 o 
  -3   5   1       10.07       10.23      0.93 o 
  -2   5   1      267.31      280.47      4.00 o 
  -1   5   1       41.18       39.04      1.29 o 
   0   5   1     5276.98     4943.40     47.12 o 
   1   5   1      294.79      316.81      3.43 o 
   2   5   1       25.52       25.50      0.99 o 
   3   5   1       87.09       83.60      2.01 o 
   4   5   1        4.40        3.56      1.54 o 
   5   5   1       35.07       46.71      3.96 o 
  -5   6   1        1.49        4.39      2.70 o 
  -4   6   1        2.91        4.13      1.26 o 
  -3   6   1      112.18      129.09      2.76 o 
  -2   6   1      326.96      364.75      4.95 o 
  -1   6   1       73.04       69.37      1.45 o 
   0   6   1      557.75      542.31      5.84 o 
   1   6   1     1375.18     1380.29     13.00 o 
   2   6   1       92.51       88.45      1.81 o 
   3   6   1        8.84       10.09      1.01 o 
   4   6   1       13.07       16.13      1.67 o 
   5   6   1        1.57        6.26      2.14 o 
  -5   7   1        8.41       14.07      2.53 o 
  -4   7   1        7.15       10.69      1.55 o 
  -3   7   1        4.59        4.80      0.94 o 
  -2   7   1       37.11       41.51      1.52 o 
  -1   7   1        0.00        0.24      0.38 o 
   0   7   1       46.51       53.71      1.31 o 
   1   7   1      130.27      143.06      2.07 o 
   2   7   1      240.41      258.61      3.50 o 
   3   7   1       26.38       31.01      1.72 o 
   4   7   1       42.03       47.66      2.37 o 
   5   7   1       14.88       11.55      2.40 o 
  -5   8   1       26.42       38.97      7.60 o 
  -4   8   1        1.32        1.86      1.26 o 
  -3   8   1        1.81        5.20      0.99 o 
  -2   8   1        2.62        0.95      0.58 o 
  -1   8   1      194.72      176.48      2.60 o 
   0   8   1      233.51      206.49      3.11 o 
   1   8   1       32.21       26.32      0.92 o 
   2   8   1       48.19       58.17      1.34 o 
   3   8   1       34.54       39.00      2.14 o 
   4   8   1       22.18       27.64      2.41 o 
   5   8   1       22.10       30.71      3.27 o 
  -5   9   1        6.14        5.02      4.07 o 
  -4   9   1        6.08        7.45      1.66 o 
  -3   9   1        0.90        1.75      0.89 o 
  -2   9   1      249.18      246.16      6.08 o 
  -1   9   1       28.96       28.20      1.03 o 
   0   9   1      466.07      452.56      5.34 o 
   1   9   1      390.46      427.70      5.18 o 
   2   9   1       34.13       36.05      1.11 o 
   3   9   1       11.79       11.01      1.34 o 
   4   9   1        4.46        5.31      1.73 o 
   5   9   1        9.28        7.60      2.62 o 
  -5  10   1        0.01       -0.02      2.75 o 
  -4  10   1        0.15       -0.79      1.28 o 
  -3  10   1       13.85       13.78      1.46 o 
  -2  10   1       20.07       24.10      1.34 o 
  -1  10   1        9.47        9.96      0.77 o 
   0  10   1        0.02        0.36      0.40 o 
   1  10   1        0.01        0.01      0.47 o 
   2  10   1       50.76       52.55      1.56 o 
   3  10   1        9.84        9.86      1.37 o 
   4  10   1       23.07       26.00      2.46 o 
   5  10   1        0.34        4.32      2.47 o 
  -5  11   1        0.80        8.66      3.33 o 
  -4  11   1        9.77       13.50      2.00 o 
  -3  11   1        1.51        1.42      1.20 o 
  -2  11   1       45.49       46.91      1.94 o 
  -1  11   1        2.01        1.20      0.55 o 
   0  11   1      480.39      436.59      4.70 o 
   1  11   1        0.18        0.05      0.51 o 
   2  11   1        5.90        5.85      1.23 o 
   3  11   1       12.24        9.21      1.60 o 
   4  11   1       11.91       12.41      2.31 o 
   5  11   1        0.45        1.87      2.55 o 
  -4  12   1        0.00       -0.07      1.71 o 
  -3  12   1        0.77        1.20      1.04 o 
  -2  12   1        5.51        3.82      0.93 o 
  -1  12   1       12.11       16.38      1.01 o 
   0  12   1       20.99       20.17      0.96 o 
   1  12   1       11.34       12.43      1.68 o 
   2  12   1        0.53        1.03      0.84 o 
   3  12   1        9.02       10.62      1.47 o 
   4  12   1       32.46       36.82      2.88 o 
  -4  13   1        0.33        0.52      1.46 o 
  -3  13   1        9.54        9.93      1.51 o 
  -2  13   1       84.78       86.08      2.89 o 
  -1  13   1      112.00      116.66      2.66 o 
   0  13   1      168.15      167.23      2.64 o 
   1  13   1        1.34        2.78      0.77 o 
   2  13   1        6.72        7.47      1.22 o 
   3  13   1        0.62        2.65      1.19 o 
   4  13   1        0.07        1.06      1.78 o 
  -4  14   1        0.52       -0.15      1.52 o 
  -3  14   1        1.52        1.74      1.14 o 
  -2  14   1       57.51       58.64      3.31 o 
  -1  14   1       21.87       21.08      1.42 o 
   0  14   1      281.39      265.22      5.19 o 
   1  14   1      134.76      137.68      3.74 o 
   2  14   1        0.04        0.42      0.93 o 
   3  14   1        3.27        1.27      1.23 o 
   4  14   1        2.12        1.50      1.80 o 
  -4  15   1        1.96        4.08      1.77 o 
  -3  15   1        0.23        0.17      1.21 o 
  -2  15   1       17.60       19.96      2.69 o 
  -1  15   1       59.24       58.62      2.10 o 
   0  15   1      111.79      131.39      3.86 o 
   1  15   1      111.72      110.61      3.27 o 
   2  15   1       27.10       26.15      1.90 o 
   3  15   1        0.00        0.39      1.14 o 
   4  15   1        2.12        3.60      1.97 o 
  -4  16   1        0.38       -0.16      1.65 o 
  -3  16   1        1.54        3.25      1.36 o 
  -2  16   1       14.05       12.87      1.89 o 
  -1  16   1        6.86        5.82      1.13 o 
   0  16   1        7.11        6.74      1.46 o 
   1  16   1        0.17       -0.63      0.94 o 
   2  16   1        8.93        8.08      1.41 o 
   3  16   1        1.30        0.85      1.27 o 
   4  16   1        3.47        5.11      2.04 o 
  -3  17   1        3.85        2.24      1.39 o 
  -2  17   1       27.96       27.82      2.04 o 
  -1  17   1       21.94       18.36      1.98 o 
   0  17   1        3.34        4.22      1.42 o 
   1  17   1       17.39       16.45      1.70 o 
   2  17   1        4.38        4.94      1.32 o 
   3  17   1        0.02        0.52      1.25 o 
  -3  18   1        2.84        2.50      1.54 o 
  -2  18   1        0.68        0.12      1.22 o 
  -1  18   1        1.59        1.04      1.29 o 
   0  18   1       17.74       15.35      1.98 o 
   1  18   1       26.52       26.96      3.57 o 
   2  18   1        0.04        0.01      1.14 o 
   3  18   1        3.93        5.07      1.57 o 
  -3  19   1        0.02       -0.06      1.42 o 
  -2  19   1        1.10       -1.12      1.12 o 
  -1  19   1        0.72       -0.09      1.66 o 
   0  19   1        0.32        0.90      1.32 o 
   1  19   1        0.06       -0.48      1.33 o 
   2  19   1       15.61       12.82      1.96 o 
   3  19   1        0.03        1.61      1.52 o 
  -2  20   1        0.14       -1.17      1.32 o 
  -1  20   1        6.71        8.48      2.41 o 
   0  20   1        4.94        6.24      1.71 o 
   1  20   1        0.91       -0.61      1.27 o 
   2  20   1        0.30       -0.07      2.17 o 
  -2  21   1        0.12       -0.40      1.55 o 
  -1  21   1        0.22       -1.37      1.53 o 
   0  21   1        2.42        4.39      1.77 o 
   1  21   1        0.08       -1.64      1.64 o 
   2  21   1        0.02        0.91      1.59 o 
  -1  22   1        3.77        4.16      1.81 o 
   0  22   1        1.30        3.21      1.79 o 
   1  22   1        0.03       -0.05      1.50 o 
   0  23   1        0.87        2.07      4.93 o 
  -5   0   2        5.94        4.76      1.42 o 
  -4   0   2        1.65        0.93      1.18 o 
  -3   0   2      166.52      182.59      4.98 o 
  -2   0   2     1030.52     1100.00     15.08 o 
  -1   0   2     8931.16     8907.55    154.98 o 
   0   0   2     2395.97     2371.84     59.45 o 
   1   0   2      840.29      755.31     12.07 o 
   2   0   2      204.36      236.35      5.37 o 
   3   0   2        9.29        8.86      1.75 o 
   4   0   2       11.22        6.62      1.68 o 
   5   0   2        3.80        9.85      4.47 o 
  -5   1   2        0.16       -0.24      1.01 o 
  -4   1   2       14.68        9.05      1.06 o 
  -3   1   2        5.29        5.95      0.68 o 
  -2   1   2       25.78       21.78      0.81 o 
  -1   1   2    10769.66    10602.93    130.20 o 
   0   1   2      466.76      450.47      6.98 o 
   1   1   2     2725.87     2673.76     34.81 o 
   2   1   2      703.10      702.34      7.22 o 
   3   1   2       50.34       54.58      1.85 o 
   4   1   2        4.54        2.70      1.00 o 
   5   1   2        5.11        9.06      2.54 o 
  -5   2   2        0.45       -0.91      1.02 o 
  -4   2   2        1.48        3.32      0.81 o 
  -3   2   2       27.06       24.63      0.95 o 
  -2   2   2        3.20        4.24      0.53 o 
  -1   2   2      140.15      116.82      2.36 o 
   0   2   2      173.17      178.81      3.84 o 
   1   2   2      365.88      347.03      5.38 o 
   2   2   2      278.24      268.67      3.08 o 
   3   2   2       33.78       34.84      1.65 o 
   4   2   2        4.24        4.20      1.28 o 
   5   2   2        2.20        0.93      1.86 o 
  -5   3   2        0.44       -1.41      1.41 o 
  -4   3   2        6.79        3.64      1.01 o 
  -3   3   2       22.89       24.97      1.05 o 
  -2   3   2       10.83       15.36      0.87 o 
  -1   3   2     1081.04     1133.26     14.90 o 
   0   3   2     1159.57     1239.23     16.17 o 
   1   3   2     1086.33     1059.69     11.06 o 
   2   3   2      147.76      155.14      2.23 o 
   3   3   2        0.99        0.75      0.60 o 
   4   3   2       37.17       36.27      2.13 o 
   5   3   2        1.03        1.44      1.90 o 
  -5   4   2        0.00        1.27      1.60 o 
  -4   4   2        0.01        1.68      1.08 o 
  -3   4   2       19.57       14.04      0.90 o 
  -2   4   2       34.66       39.16      1.15 o 
  -1   4   2      487.80      501.06      5.90 o 
   0   4   2      552.63      512.03      5.85 o 
   1   4   2       16.85       17.74      0.81 o 
   2   4   2        7.07        8.64      0.59 o 
   3   4   2      125.66      121.31      1.98 o 
   4   4   2       28.51       27.97      2.01 o 
   5   4   2        0.74        1.70      1.90 o 
  -5   5   2        0.03        1.19      1.55 o 
  -4   5   2        0.10        1.20      1.07 o 
  -3   5   2        0.20        1.79      0.71 o 
  -2   5   2      105.78       97.13      2.02 o 
  -1   5   2       51.78       47.86      1.22 o 
   0   5   2      593.30      603.31      6.38 o 
   1   5   2      502.63      514.74      5.38 o 
   2   5   2        4.58        5.66      0.57 o 
   3   5   2        0.27        0.42      0.58 o 
   4   5   2       23.59       26.44      3.38 o 
   5   5   2        1.84        1.53      2.30 o 
  -5   6   2        0.66       -1.42      1.42 o 
  -4   6   2       10.72       10.17      1.56 o 
  -3   6   2      143.48      151.62      3.30 o 
  -2   6   2       26.84       25.83      1.34 o 
  -1   6   2       79.99       83.87      1.56 o 
   0   6   2        6.59        5.30      0.48 o 
   1   6   2       38.28       39.65      1.11 o 
   2   6   2       27.15       33.88      0.99 o 
   3   6   2      131.20      126.14      3.47 o 
   4   6   2        0.01        1.70      1.40 o 
   5   6   2        8.49        9.28      2.70 o 
  -5   7   2        2.43        3.71      2.10 o 
  -4   7   2        9.60        8.83      1.94 o 
  -3   7   2       44.88       47.05      1.78 o 
  -2   7   2       16.32       20.55      1.13 o 
  -1   7   2        0.31       -0.42      0.43 o 
   0   7   2       90.49       96.90      1.70 o 
   1   7   2      518.18      440.55      5.23 o 
   2   7   2      133.84      149.00      2.37 o 
   3   7   2        9.38        8.94      1.15 o 
   4   7   2       10.80       10.29      2.88 o 
   5   7   2        1.62        3.20      2.54 o 
  -5   8   2        2.04        3.70      2.07 o 
  -4   8   2        0.64        0.14      1.32 o 
  -3   8   2        8.58       10.54      1.17 o 
  -2   8   2       58.16       71.18      2.31 o 
  -1   8   2        2.86        2.24      0.63 o 
   0   8   2      103.35       99.97      1.85 o 
   1   8   2        0.62        1.06      0.46 o 
   2   8   2        1.47        1.35      0.47 o 
   3   8   2       66.18       56.01      3.00 o 
   4   8   2       34.57       37.58      2.72 o 
   5   8   2        3.07       -0.62      2.29 o 
  -5   9   2        0.30        1.88      2.18 o 
  -4   9   2        3.74        5.98      1.58 o 
  -3   9   2        0.01       -0.51      0.82 o 
  -2   9   2       54.07       59.11      1.79 o 
  -1   9   2       88.87       93.53      1.86 o 
   0   9   2      485.60      507.91      5.53 o 
   1   9   2      552.76      629.36      7.24 o 
   2   9   2        5.12        3.77      0.79 o 
   3   9   2       39.78       40.38      2.35 o 
   4   9   2       32.39       29.88      2.91 o 
   5   9   2        0.82       -2.35      2.35 o 
  -5  10   2        0.47        0.31      2.11 o 
  -4  10   2        8.82       10.06      1.92 o 
  -3  10   2       44.90       47.77      1.94 o 
  -2  10   2        0.98        0.65      0.69 o 
  -1  10   2       19.99       19.32      0.99 o 
   0  10   2       45.97       52.91      1.23 o 
   1  10   2        7.50        9.86      0.81 o 
   2  10   2        1.52        0.89      0.67 o 
   3  10   2      165.23      178.12      4.05 o 
   4  10   2       11.96        8.75      2.02 o 
   5  10   2        0.95        3.88      2.75 o 
  -5  11   2        3.28        5.30      2.42 o 
  -4  11   2        0.03        0.90      1.46 o 
  -3  11   2        0.01       -0.88      0.88 o 
  -2  11   2       31.21       39.04      1.79 o 
  -1  11   2        0.66        0.53      0.48 o 
   0  11   2       17.00       20.22      0.89 o 
   1  11   2      122.33      119.30      2.37 o 
   2  11   2       11.94       15.79      1.23 o 
   3  11   2        0.17        1.20      1.02 o 
   4  11   2        2.26        5.73      1.92 o 
   5  11   2        0.24        2.20      3.30 o 
  -4  12   2        3.39        4.28      1.61 o 
  -3  12   2        0.16       -0.84      0.97 o 
  -2  12   2        1.10        1.66      0.78 o 
  -1  12   2       22.12       20.44      1.19 o 
   0  12   2       60.96       54.80      1.34 o 
   1  12   2        4.22        4.23      0.75 o 
   2  12   2        4.32        2.86      0.84 o 
   3  12   2        1.46        2.97      1.15 o 
   4  12   2        0.27        2.05      1.70 o 
  -4  13   2        1.11       -0.31      1.72 o 
  -3  13   2        1.75        1.16      1.07 o 
  -2  13   2       21.89       25.74      2.33 o 
  -1  13   2       62.38       63.95      1.82 o 
   0  13   2       18.84       17.79      1.04 o 
   1  13   2        6.99        7.62      0.91 o 
   2  13   2        0.01       -0.62      0.71 o 
   3  13   2        1.35        1.23      1.13 o 
   4  13   2        0.16        2.92      1.81 o 
  -4  14   2        2.19        3.81      1.65 o 
  -3  14   2        0.00        1.49      1.18 o 
  -2  14   2       51.98       56.28      3.28 o 
  -1  14   2        2.38        2.08      0.87 o 
   0  14   2       24.08       25.91      1.29 o 
   1  14   2       33.99       27.74      1.63 o 
   2  14   2       16.55       13.17      1.35 o 
   3  14   2       34.27       38.23      2.21 o 
   4  14   2        5.62        7.72      2.11 o 
  -4  15   2        4.82        4.10      1.81 o 
  -3  15   2       15.51       11.02      2.20 o 
  -2  15   2       54.26       51.05      3.02 o 
  -1  15   2        6.05        4.92      1.04 o 
   0  15   2        1.83        0.99      0.97 o 
   1  15   2        0.26        0.87      0.91 o 
   2  15   2        4.15        3.83      1.18 o 
   3  15   2        0.12       -0.56      1.43 o 
   4  15   2        0.00        0.45      1.89 o 
  -4  16   2        5.57        5.09      1.79 o 
  -3  16   2        2.03        3.14      1.36 o 
  -2  16   2        0.45        0.34      1.05 o 
  -1  16   2        2.78        2.18      0.98 o 
   0  16   2       77.18       76.65      4.06 o 
   1  16   2        0.07        1.04      0.89 o 
   2  16   2       16.83       14.13      1.72 o 
   3  16   2        3.87        3.03      1.66 o 
   4  16   2        6.93        6.18      2.26 o 
  -3  17   2        0.01        0.20      1.28 o 
  -2  17   2       17.91       15.35      1.75 o 
  -1  17   2        1.68        0.15      1.12 o 
   0  17   2       30.82       31.08      2.30 o 
   1  17   2       21.29       19.67      1.79 o 
   2  17   2        2.79        1.87      1.17 o 
   3  17   2        1.92        4.60      1.84 o 
  -3  18   2        0.05       -1.01      1.39 o 
  -2  18   2        5.05        2.18      1.31 o 
  -1  18   2        1.64        1.72      1.19 o 
   0  18   2        0.02        0.90      1.33 o 
   1  18   2        6.57        3.80      1.64 o 
   2  18   2        0.67        1.84      1.44 o 
   3  18   2        0.77        3.18      1.76 o 
  -3  19   2        1.63        0.64      1.54 o 
  -2  19   2        1.87        0.69      1.30 o 
  -1  19   2        0.02        1.70      1.44 o 
   0  19   2        7.62        5.63      1.62 o 
   1  19   2        0.17        2.44      1.51 o 
   2  19   2        0.16        1.03      1.28 o 
   3  19   2        0.00        0.21      1.74 o 
  -2  20   2        0.74        0.94      1.51 o 
  -1  20   2        0.55        2.08      1.54 o 
   0  20   2        0.17       -0.60      1.47 o 
   1  20   2        0.35       -0.47      1.48 o 
   2  20   2        2.79        2.83      1.51 o 
  -2  21   2        0.82       -0.77      1.64 o 
  -1  21   2        6.39        5.95      2.48 o 
   0  21   2        3.81        5.61      1.75 o 
   1  21   2        4.80        5.10      2.06 o 
   2  21   2        0.52       -0.32      1.72 o 
  -1  22   2        2.88        3.20      1.87 o 
   0  22   2        0.00        0.64      1.65 o 
   1  22   2        2.44        0.62      1.70 o 
  -5   1   3        2.34        2.23      1.09 o 
  -4   1   3        0.03        0.56      0.78 o 
  -3   1   3        0.35       -0.23      0.53 o 
  -2   1   3      258.50      254.43      2.82 o 
  -1   1   3     2407.70     2250.78     25.75 o 
   0   1   3      209.69      206.56      4.53 o 
   1   1   3      406.71      376.51      4.24 o 
   2   1   3       11.58       11.26      0.59 o 
   3   1   3       90.51       86.43      1.68 o 
   4   1   3       23.66       29.41      2.41 o 
   5   1   3        1.03        0.45      2.16 o 
  -5   2   3       26.19       21.17      2.15 o 
  -4   2   3       35.37       35.23      1.46 o 
  -3   2   3       48.47       44.77      1.17 o 
  -2   2   3       35.88       36.23      0.93 o 
  -1   2   3     2667.49     2634.60     27.30 o 
   0   2   3     2226.75     2231.72     28.59 o 
   1   2   3      335.71      320.70      3.77 o 
   2   2   3     1281.79     1343.05     11.57 o 
   3   2   3      214.66      207.51      2.71 o 
   4   2   3       15.67       13.99      2.34 o 
   5   2   3        0.96       -0.28      1.87 o 
  -5   3   3        2.63        2.29      1.14 o 
  -4   3   3        1.58        2.23      0.79 o 
  -3   3   3       18.76       18.76      1.18 o 
  -2   3   3       66.88       71.94      1.30 o 
  -1   3   3      745.44      705.16      9.73 o 
   0   3   3      256.18      237.21      3.35 o 
   1   3   3        8.25        8.71      0.54 o 
   2   3   3      171.58      189.19      2.33 o 
   3   3   3        2.63        2.12      0.60 o 
   4   3   3       18.41       20.54      2.44 o 
   5   3   3        5.64        6.50      2.05 o 
  -5   4   3        2.74        2.00      1.18 o 
  -4   4   3        7.99        7.75      1.40 o 
  -3   4   3        1.04        2.63      0.68 o 
  -2   4   3      194.06      188.16      2.57 o 
  -1   4   3       79.50       74.93      1.57 o 
   0   4   3       11.29       10.09      0.60 o 
   1   4   3       14.27       14.32      0.64 o 
   2   4   3       16.34       15.73      0.66 o 
   3   4   3       41.95       37.13      1.65 o 
   4   4   3       41.23       41.16      3.90 o 
   5   4   3        0.46        0.44      1.90 o 
  -5   5   3        1.22        1.56      1.24 o 
  -4   5   3        1.33        2.65      1.19 o 
  -3   5   3       22.94       22.91      1.13 o 
  -2   5   3      273.08      254.11      3.48 o 
  -1   5   3      146.86      143.58      2.16 o 
   0   5   3      865.24      903.19      9.32 o 
   1   5   3     1485.96     1441.84     12.87 o 
   2   5   3      319.79      282.96      4.32 o 
   3   5   3       37.63       37.46      1.54 o 
   4   5   3       68.22       70.96      3.33 o 
   5   5   3        3.05        3.48      1.99 o 
  -5   6   3        0.65        1.32      1.20 o 
  -4   6   3        6.56        8.02      1.62 o 
  -3   6   3       15.62       17.35      1.13 o 
  -2   6   3       28.93       29.53      1.14 o 
  -1   6   3       22.77       22.03      0.83 o 
   0   6   3      236.30      222.34      3.13 o 
   1   6   3       97.63      104.23      1.66 o 
   2   6   3        2.59        3.03      0.59 o 
   3   6   3        0.95        1.58      0.78 o 
   4   6   3       32.16       40.63      2.41 o 
   5   6   3        3.75        1.62      2.36 o 
  -5   7   3        0.09        0.12      1.93 o 
  -4   7   3        5.13        2.18      1.31 o 
  -3   7   3       67.62       75.44      2.70 o 
  -2   7   3      107.65      102.71      2.02 o 
  -1   7   3       81.40       85.24      1.39 o 
   0   7   3      318.88      334.89      3.62 o 
   1   7   3        3.68        1.50      0.42 o 
   2   7   3        0.80        0.63      0.50 o 
   3   7   3        1.87        3.27      0.95 o 
   4   7   3       10.33       13.11      3.06 o 
   5   7   3        4.58       -0.18      2.34 o 
  -5   8   3        0.85        0.34      3.55 o 
  -4   8   3        1.55        1.81      1.25 o 
  -3   8   3        8.14        5.21      1.02 o 
  -2   8   3       26.91       26.93      1.16 o 
  -1   8   3        8.46        8.38      0.56 o 
   0   8   3      687.17      698.89      6.77 o 
   1   8   3      453.50      456.01      5.54 o 
   2   8   3       48.81       43.42      1.44 o 
   3   8   3       11.45       12.59      1.69 o 
   4   8   3       72.40       82.46      6.35 o 
   5   8   3        0.00       -2.18      2.18 o 
  -5   9   3        1.56        1.08      2.08 o 
  -4   9   3        1.26        3.75      1.52 o 
  -3   9   3        8.19        5.35      1.02 o 
  -2   9   3       91.52       92.33      2.24 o 
  -1   9   3       60.53       57.01      1.37 o 
   0   9   3       30.46       33.91      1.09 o 
   1   9   3      283.99      288.12      4.00 o 
   2   9   3        7.93        7.19      1.08 o 
   3   9   3       37.42       38.09      2.17 o 
   4   9   3        0.62        1.61      1.59 o 
   5   9   3        0.40        0.36      2.34 o 
  -5  10   3        0.77        0.98      2.21 o 
  -4  10   3        0.22        1.65      1.43 o 
  -3  10   3        0.25        0.52      1.15 o 
  -2  10   3        0.45        1.04      0.66 o 
  -1  10   3       10.89       11.75      0.83 o 
   0  10   3      107.87      113.44      1.88 o 
   1  10   3       30.70       25.60      1.15 o 
   2  10   3        2.91        2.98      0.80 o 
   3  10   3       45.85       52.13      2.44 o 
   4  10   3       11.04        6.15      1.87 o 
   5  10   3        0.48       -0.41      2.48 o 
  -5  11   3        0.78        4.09      2.38 o 
  -4  11   3        1.42        2.17      1.53 o 
  -3  11   3        0.39       -0.28      1.00 o 
  -2  11   3       22.65       25.04      1.28 o 
  -1  11   3       40.50       33.38      1.08 o 
   0  11   3        8.41        5.67      0.58 o 
   1  11   3       72.89       70.52      1.84 o 
   2  11   3       12.01       10.41      1.10 o 
   3  11   3        3.12        2.57      1.29 o 
   4  11   3        0.61        1.32      1.99 o 
  -4  12   3        1.82        3.35      1.56 o 
  -3  12   3       18.34       17.58      2.11 o 
  -2  12   3       53.60       68.88      2.14 o 
  -1  12   3       48.42       49.31      1.58 o 
   0  12   3      142.02      130.76      2.02 o 
   1  12   3        6.45        3.94      0.89 o 
   2  12   3        1.45        0.67      0.80 o 
   3  12   3        2.07        5.37      1.46 o 
   4  12   3        6.73        6.19      1.93 o 
  -4  13   3        1.34        0.85      1.54 o 
  -3  13   3        4.49        4.52      1.47 o 
  -2  13   3        1.12        2.32      0.92 o 
  -1  13   3        4.87        5.06      0.87 o 
   0  13   3       67.84       68.55      2.27 o 
   1  13   3        0.92        1.40      0.65 o 
   2  13   3       21.96       24.03      1.69 o 
   3  13   3       53.44       54.03      4.08 o 
   4  13   3        2.54        1.20      1.79 o 
  -4  14   3        0.00        0.91      1.44 o 
  -3  14   3        1.15        1.57      1.40 o 
  -2  14   3       12.96       12.11      1.88 o 
  -1  14   3       14.62       16.71      1.23 o 
   0  14   3       27.83       28.33      1.32 o 
   1  14   3       30.75       23.86      1.37 o 
   2  14   3        3.40        3.73      1.00 o 
   3  14   3        1.22        0.16      1.53 o 
   4  14   3        0.15       -0.37      1.75 o 
  -4  15   3        0.89        0.71      1.59 o 
  -3  15   3       10.13        9.52      1.76 o 
  -2  15   3       71.55       76.34      2.75 o 
  -1  15   3       82.17       83.96      3.59 o 
   0  15   3       99.88       98.36      2.46 o 
   1  15   3        0.16       -0.13      0.75 o 
   2  15   3        6.53        5.84      2.27 o 
   3  15   3        6.02        9.67      2.01 o 
   4  15   3        0.04       -0.07      1.87 o 
  -4  16   3        0.22        3.37      1.90 o 
  -3  16   3       11.60        5.79      1.70 o 
  -2  16   3       10.70       11.67      1.43 o 
  -1  16   3        1.25       -0.39      0.91 o 
   0  16   3       80.36       82.68      2.60 o 
   1  16   3        0.04        0.09      0.82 o 
   2  16   3        0.16       -0.07      0.97 o 
   3  16   3        0.55       -0.68      1.62 o 
  -3  17   3        1.27        2.09      1.54 o 
  -2  17   3        0.06        1.61      1.23 o 
  -1  17   3        2.28        1.30      1.16 o 
   0  17   3       14.11       13.55      1.62 o 
   1  17   3       18.22       18.02      1.58 o 
   2  17   3        0.60       -0.03      1.02 o 
   3  17   3        2.73        1.44      1.81 o 
  -3  18   3        0.38       -0.08      1.44 o 
  -2  18   3        3.91        3.16      1.31 o 
  -1  18   3        0.69        1.60      1.25 o 
   0  18   3        0.27        0.28      1.25 o 
   1  18   3       17.07       16.26      2.32 o 
   2  18   3        2.98        3.28      1.38 o 
   3  18   3        0.32       -0.91      1.76 o 
  -3  19   3        0.01       -0.14      1.49 o 
  -2  19   3        0.01        1.71      1.32 o 
  -1  19   3        1.36        0.71      1.31 o 
   0  19   3        0.01        0.29      1.32 o 
   1  19   3        2.42       -0.47      1.35 o 
   2  19   3        2.75        1.69      1.68 o 
   3  19   3        0.51       -1.18      2.36 o 
  -2  20   3        0.00       -0.36      1.45 o 
  -1  20   3        1.48        1.87      1.44 o 
   0  20   3        0.10       -1.04      1.39 o 
   1  20   3        6.66        4.84      1.74 o 
   2  20   3        0.07        0.43      1.71 o 
  -2  21   3        0.01       -2.06      2.10 o 
  -1  21   3        0.13        2.49      1.70 o 
   0  21   3        0.98        1.65      1.61 o 
   1  21   3        0.01        0.35      1.59 o 
   2  21   3        5.10        5.10      2.57 o 
  -1  22   3        0.00       -0.25      1.70 o 
   0  22   3        0.34       -1.53      1.53 o 
   1  22   3        0.46        2.22      1.78 o 
  -5   0   4        0.41        0.38      1.20 o 
  -4   0   4       76.76       87.06      3.23 o 
  -3   0   4       13.05       10.16      1.31 o 
  -2   0   4     2732.21     2680.47     34.97 o 
  -1   0   4     1110.55     1109.22     14.97 o 
   0   0   4     2254.47     2428.54     48.75 o 
   1   0   4      142.96      183.84      3.82 o 
   2   0   4     1165.31     1218.77     17.05 o 
   3   0   4       38.17       30.40      9.47 o 
   4   0   4       45.71       40.74      5.01 o 
   5   0   4        0.11       -3.70      3.70 o 
  -5   1   4        0.52        0.46      0.94 o 
  -4   1   4        2.12        1.60      0.80 o 
  -3   1   4        5.80        4.51      0.76 o 
  -2   1   4     2467.22     2399.96     22.26 o 
  -1   1   4      185.47      180.95      2.39 o 
   0   1   4     1727.36     1683.33     17.84 o 
   1   1   4      372.32      378.64      4.12 o 
   2   1   4      139.42      143.28      2.05 o 
   3   1   4      284.75      270.06      3.90 o 
   4   1   4       44.37       41.87      2.36 o 
   5   1   4        2.28        3.01      3.08 o 
  -5   2   4        0.18        0.44      1.06 o 
  -4   2   4       10.44        9.41      1.45 o 
  -3   2   4        0.93        0.43      0.59 o 
  -2   2   4        8.59       14.05      1.87 o 
  -1   2   4       34.64       40.17      1.04 o 
   0   2   4      156.69      160.74      2.17 o 
   1   2   4       16.54       21.54      0.84 o 
   2   2   4       35.42       34.63      0.92 o 
   3   2   4        8.64        8.74      0.86 o 
   4   2   4       30.40       32.17      2.46 o 
   5   2   4        1.23        1.25      1.89 o 
  -5   3   4        0.44        0.04      1.34 o 
  -4   3   4        8.00        6.95      1.01 o 
  -3   3   4        5.66        5.07      0.71 o 
  -2   3   4      665.57      680.64      6.41 o 
  -1   3   4      571.20      644.43      6.53 o 
   0   3   4        9.44       11.08      0.52 o 
   1   3   4     1060.86     1081.00      9.96 o 
   2   3   4       23.00       30.39      0.95 o 
   3   3   4      119.51      105.08      2.69 o 
   4   3   4       30.98       31.92      2.81 o 
   5   3   4        5.58        6.96      2.43 o 
  -5   4   4        0.00       -0.64      1.13 o 
  -4   4   4       53.80       55.00      2.00 o 
  -3   4   4        5.81        6.46      0.76 o 
  -2   4   4      390.38      401.73      4.44 o 
  -1   4   4       18.23       18.11      0.87 o 
   0   4   4       60.26       61.02      1.63 o 
   1   4   4       20.53       25.72      1.00 o 
   2   4   4       83.73       80.09      1.47 o 
   3   4   4        8.41        8.41      0.96 o 
   4   4   4      120.74      128.01      3.82 o 
   5   4   4        0.61        3.25      1.98 o 
  -5   5   4        1.83        2.45      1.43 o 
  -4   5   4       23.31       22.91      2.43 o 
  -3   5   4       50.34       52.59      1.49 o 
  -2   5   4        4.97        6.45      0.60 o 
  -1   5   4       94.80       84.04      1.40 o 
   0   5   4        2.85        3.48      0.47 o 
   1   5   4       19.14       19.43      0.74 o 
   2   5   4       31.24       28.91      0.99 o 
   3   5   4       23.90       23.56      1.40 o 
   4   5   4       58.99       63.73      2.89 o 
   5   5   4        0.08       -0.88      1.85 o 
  -5   6   4        0.01        0.11      1.40 o 
  -4   6   4       57.29       60.66      2.38 o 
  -3   6   4        0.11        1.41      0.66 o 
  -2   6   4       72.14       70.16      1.46 o 
  -1   6   4        7.15        6.39      0.72 o 
   0   6   4     1354.46     1338.11     12.03 o 
   1   6   4       87.01       97.25      1.63 o 
   2   6   4        0.32        0.76      0.46 o 
   3   6   4       94.01      102.46      2.51 o 
   4   6   4       46.61       51.79      3.06 o 
   5   6   4        1.86       -2.22      2.22 o 
  -5   7   4        0.65        1.73      1.56 o 
  -4   7   4        0.01       -0.14      1.04 o 
  -3   7   4       88.90       94.08      2.75 o 
  -2   7   4       23.80       24.61      0.98 o 
  -1   7   4       22.62       20.44      0.94 o 
   0   7   4        0.43        0.08      0.33 o 
   1   7   4        0.98        1.44      0.44 o 
   2   7   4        5.61        3.78      1.12 o 
   3   7   4      355.07      358.93      5.66 o 
   4   7   4       21.84       22.24      2.68 o 
   5   7   4        0.85        0.04      2.36 o 
  -5   8   4        0.29        3.63      1.66 o 
  -4   8   4       10.17       10.69      1.58 o 
  -3   8   4        0.04        1.41      0.98 o 
  -2   8   4        1.53        1.20      0.52 o 
  -1   8   4      161.51      190.25      2.25 o 
   0   8   4       91.76      123.78      1.80 o 
   1   8   4       39.92       51.37      1.94 o 
   2   8   4       20.68       21.04      1.14 o 
   3   8   4       85.60       86.41      2.90 o 
   4   8   4       62.63       55.70      3.90 o 
   5   8   4        0.78        1.32      2.82 o 
  -5   9   4        2.28        3.46      1.79 o 
  -4   9   4       27.79       29.69      3.50 o 
  -3   9   4       11.15       13.59      1.46 o 
  -2   9   4       30.14       27.42      1.24 o 
  -1   9   4      145.28      160.35      2.06 o 
   0   9   4       22.77       26.38      0.86 o 
   1   9   4        5.93        5.08      0.64 o 
   2   9   4        1.21        1.68      0.68 o 
   3   9   4       30.23       34.52      2.74 o 
   4   9   4        0.03        3.10      1.73 o 
   5   9   4        0.40       -0.99      2.34 o 
  -5  10   4        0.07        0.42      1.67 o 
  -4  10   4       25.34       34.71      3.08 o 
  -3  10   4        3.57        6.60      1.52 o 
  -2  10   4       17.43       13.39      1.13 o 
  -1  10   4       24.22       26.01      0.97 o 
   0  10   4      300.57      315.93      3.36 o 
   1  10   4        7.44        9.50      0.81 o 
   2  10   4        6.80        5.67      0.86 o 
   3  10   4      132.10      139.55      4.68 o 
   4  10   4       12.65        8.33      2.79 o 
  -4  11   4        0.07        1.61      1.74 o 
  -3  11   4       23.54       26.69      1.90 o 
  -2  11   4        3.69        4.54      0.86 o 
  -1  11   4      103.79      119.76      2.07 o 
   0  11   4       23.31       26.39      0.98 o 
   1  11   4        7.08        5.96      0.75 o 
   2  11   4       65.84       52.71      1.80 o 
   3  11   4      193.98      209.38      4.89 o 
   4  11   4        7.60       13.54      2.72 o 
  -4  12   4        1.23        4.87      2.03 o 
  -3  12   4       23.25       32.43      2.68 o 
  -2  12   4        8.24        8.45      1.01 o 
  -1  12   4        5.65        3.41      0.64 o 
   0  12   4        0.77        0.74      0.48 o 
   1  12   4       65.78       62.83      1.86 o 
   2  12   4        9.44       12.88      1.20 o 
   3  12   4        0.20        1.52      1.31 o 
   4  12   4        0.13        1.01      2.18 o 
  -4  13   4        1.79        0.83      2.20 o 
  -3  13   4       40.34       48.46      2.43 o 
  -2  13   4       15.29       13.86      1.34 o 
  -1  13   4       10.35        9.11      0.94 o 
   0  13   4        0.57       -0.58      0.58 o 
   1  13   4       33.29       37.08      1.56 o 
   2  13   4        0.23       -0.08      0.96 o 
   3  13   4       45.64       47.01      3.07 o 
   4  13   4       16.34       13.13      2.88 o 
  -4  14   4        0.23        1.10      1.81 o 
  -3  14   4        9.89        8.67      1.80 o 
  -2  14   4        0.00        0.40      0.90 o 
  -1  14   4       60.59       59.91      1.79 o 
   0  14   4        4.75        4.43      0.81 o 
   1  14   4        4.62        3.49      0.88 o 
   2  14   4        1.29        1.82      1.15 o 
   3  14   4        1.17        0.10      1.24 o 
   4  14   4       11.56       10.95      2.34 o 
  -4  15   4        0.24        0.08      1.64 o 
  -3  15   4        3.55        2.53      1.74 o 
  -2  15   4        0.39       -0.86      0.89 o 
  -1  15   4       72.00       80.16      2.35 o 
   0  15   4       24.18       26.31      1.38 o 
   1  15   4       53.84       50.44      1.90 o 
   2  15   4       13.33       11.31      1.65 o 
   3  15   4        1.04       -0.09      1.35 o 
   4  15   4        0.92        2.60      2.06 o 
  -4  16   4        5.42        5.04      2.58 o 
  -3  16   4       25.41       22.36      3.02 o 
  -2  16   4        2.98        2.50      1.02 o 
  -1  16   4        1.97        3.68      1.11 o 
   0  16   4       21.75       18.59      1.58 o 
   1  16   4       38.95       38.05      1.85 o 
   2  16   4        0.96        0.23      1.16 o 
   3  16   4        0.76        0.25      1.44 o 
  -3  17   4       14.11       15.22      1.98 o 
  -2  17   4        0.39        0.46      1.00 o 
  -1  17   4        9.79        8.66      1.50 o 
   0  17   4        8.28       10.30      1.89 o 
   1  17   4        0.98        1.01      0.95 o 
   2  17   4        2.78        3.66      1.44 o 
   3  17   4       13.60       13.40      2.31 o 
  -3  18   4        2.75        2.51      2.21 o 
  -2  18   4        1.69        2.69      1.20 o 
  -1  18   4        6.35        5.39      1.48 o 
   0  18   4        0.23        0.53      1.28 o 
   1  18   4        3.55        3.26      1.09 o 
   2  18   4        0.02        0.38      1.29 o 
   3  18   4        1.40        0.29      1.80 o 
  -3  19   4        0.37        3.57      2.19 o 
  -2  19   4        0.31        1.74      1.56 o 
  -1  19   4        1.72        1.54      1.32 o 
   0  19   4        5.36        3.20      1.51 o 
   1  19   4        3.41        8.49      1.90 o 
   2  19   4        2.24        5.36      1.63 o 
  -2  20   4        0.59        0.36      1.72 o 
  -1  20   4        0.68        2.21      1.55 o 
   0  20   4        5.98        1.46      1.54 o 
   1  20   4        2.76        2.83      1.46 o 
   2  20   4        0.77        1.60      1.81 o 
  -2  21   4        5.59        1.04      3.23 o 
  -1  21   4        2.42        0.77      1.57 o 
   0  21   4        0.44        1.62      1.93 o 
   1  21   4        1.83        0.36      1.64 o 
  -1  22   4        1.00        1.70      2.06 o 
   0  22   4        0.30       -1.64      1.64 o 
  -5   1   5        1.99       -0.06      0.92 o 
  -4   1   5       77.30       78.80      2.12 o 
  -3   1   5        1.00        0.36      0.69 o 
  -2   1   5      184.17      193.44      2.91 o 
  -1   1   5      144.78      160.48      2.19 o 
   0   1   5       24.39       25.13      0.72 o 
   1   1   5     1866.30     2013.84     16.84 o 
   2   1   5       78.53       71.38      1.77 o 
   3   1   5        5.96        6.64      0.93 o 
   4   1   5      147.35      140.92      3.28 o 
   5   1   5        9.67        8.32      3.37 o 
  -5   2   5        6.11        4.64      1.24 o 
  -4   2   5        0.24        0.99      0.83 o 
  -3   2   5      525.57      501.83      5.75 o 
  -2   2   5     1184.64     1181.33     11.06 o 
  -1   2   5     1788.47     1774.52     15.60 o 
   0   2   5      107.93      125.04      1.54 o 
   1   2   5     4536.78     4784.84     43.38 o 
   2   2   5      153.78      145.47      2.07 o 
   3   2   5      499.16      468.31      5.87 o 
   4   2   5       31.69       31.58      2.58 o 
   5   2   5        0.72        1.52      2.36 o 
  -5   3   5        2.14        1.27      1.22 o 
  -4   3   5       27.22       26.26      1.62 o 
  -3   3   5       27.88       26.05      1.27 o 
  -2   3   5       26.82       31.73      1.52 o 
  -1   3   5      137.01      128.52      2.03 o 
   0   3   5       45.96       51.86      0.90 o 
   1   3   5       89.06       93.61      1.35 o 
   2   3   5      102.14      105.86      2.29 o 
   3   3   5       99.16       99.48      2.26 o 
   4   3   5       14.37       15.14      1.87 o 
   5   3   5        1.80        3.42      2.03 o 
  -5   4   5        0.73        1.20      1.34 o 
  -4   4   5        0.16        2.67      0.91 o 
  -3   4   5       66.20       65.93      1.83 o 
  -2   4   5        2.51        3.49      0.57 o 
  -1   4   5       75.54       75.60      1.41 o 
   0   4   5      210.31      198.64      2.68 o 
   1   4   5        1.01        0.75      0.37 o 
   2   4   5       56.17       61.32      1.59 o 
   3   4   5      423.53      393.97      6.20 o 
   4   4   5       86.14       89.18      2.97 o 
   5   4   5        0.44        1.60      2.05 o 
  -5   5   5        1.10        0.11      1.29 o 
  -4   5   5      116.79      116.18      3.23 o 
  -3   5   5       97.14       99.57      2.24 o 
  -2   5   5       99.35       92.14      1.76 o 
  -1   5   5        0.11        0.23      0.35 o 
   0   5   5       24.58       24.66      0.88 o 
   1   5   5      654.57      647.04      5.85 o 
   2   5   5      343.40      334.85      3.81 o 
   3   5   5        1.21        3.00      1.02 o 
   4   5   5       94.97      101.05      3.54 o 
   5   5   5        6.34        5.42      2.18 o 
  -5   6   5        5.72        3.19      1.60 o 
  -4   6   5        5.84        5.67      1.28 o 
  -3   6   5       21.71       23.13      1.30 o 
  -2   6   5        5.26        5.61      0.66 o 
  -1   6   5     1077.23     1145.30     10.02 o 
   0   6   5      412.36      469.82      4.38 o 
   1   6   5      149.67      166.47      2.05 o 
   2   6   5        7.56        7.96      0.86 o 
   3   6   5      447.40      436.95      6.28 o 
   4   6   5       12.65       15.54      1.92 o 
   5   6   5        0.15       -1.50      2.05 o 
  -5   7   5        2.60        1.51      1.62 o 
  -4   7   5        1.87        3.11      1.12 o 
  -3   7   5        1.45        0.75      0.80 o 
  -2   7   5       12.26       13.81      0.91 o 
  -1   7   5       29.00       32.18      0.99 o 
   0   7   5      149.59      164.80      2.13 o 
   1   7   5      129.87      108.09      1.86 o 
   2   7   5        0.54        0.24      0.64 o 
   3   7   5      215.29      210.45      3.86 o 
   4   7   5       20.72       17.93      2.34 o 
   5   7   5        0.01       -0.39      2.40 o 
  -5   8   5        2.93        3.54      1.65 o 
  -4   8   5        0.06        0.91      1.13 o 
  -3   8   5       86.18       87.50      3.34 o 
  -2   8   5        0.00       -0.45      0.54 o 
  -1   8   5      106.92      105.50      1.75 o 
   0   8   5        4.05        3.48      0.44 o 
   1   8   5      436.00      429.03      5.13 o 
   2   8   5      205.91      191.78      4.32 o 
   3   8   5       65.38       59.24      2.61 o 
   4   8   5       36.50       36.97      2.97 o 
   5   8   5        1.21        2.02      3.02 o 
  -5   9   5        0.21        0.59      1.59 o 
  -4   9   5       47.88       43.63      2.30 o 
  -3   9   5       44.26       51.40      2.11 o 
  -2   9   5       73.28       80.55      1.89 o 
  -1   9   5      109.01      110.95      1.76 o 
   0   9   5      159.12      166.71      2.28 o 
   1   9   5       79.26       75.48      1.67 o 
   2   9   5      777.43      777.02      9.38 o 
   3   9   5        4.63        3.65      1.31 o 
   4   9   5       24.37       24.49      2.69 o 
  -5  10   5        0.58       -0.04      2.41 o 
  -4  10   5        0.02        0.60      1.15 o 
  -3  10   5        3.46        3.39      1.12 o 
  -2  10   5        0.31        0.49      0.65 o 
  -1  10   5       38.40       49.05      1.28 o 
   0  10   5        0.14        2.13      0.50 o 
   1  10   5       14.85       16.28      0.98 o 
   2  10   5       16.10       18.93      1.71 o 
   3  10   5        2.62        0.58      1.21 o 
   4  10   5        0.10       -0.65      1.73 o 
  -4  11   5       14.92       17.80      3.59 o 
  -3  11   5       25.31       32.09      1.90 o 
  -2  11   5        9.38        8.55      1.05 o 
  -1  11   5        2.87        1.91      0.58 o 
   0  11   5        6.16        4.11      0.56 o 
   1  11   5       21.62       20.66      1.11 o 
   2  11   5       12.53       11.21      1.29 o 
   3  11   5        4.81        3.00      1.38 o 
   4  11   5        8.36        9.89      2.23 o 
  -4  12   5        0.47        0.17      1.47 o 
  -3  12   5       20.54       22.00      1.75 o 
  -2  12   5       15.21       16.14      1.30 o 
  -1  12   5       67.72       68.59      1.77 o 
   0  12   5       23.91       24.20      1.04 o 
   1  12   5       19.13       24.18      1.27 o 
   2  12   5      191.65      190.30      4.03 o 
   3  12   5       31.40       31.32      2.66 o 
   4  12   5        0.71        1.45      2.05 o 
  -4  13   5        6.92        5.52      2.47 o 
  -3  13   5        8.85       13.38      1.54 o 
  -2  13   5       66.16       77.24      2.51 o 
  -1  13   5       51.21       48.76      1.75 o 
   0  13   5       14.94       14.32      1.48 o 
   1  13   5        1.36        2.37      0.82 o 
   2  13   5      117.92      116.20      5.04 o 
   3  13   5        0.19       -0.73      1.32 o 
   4  13   5        2.85        1.57      1.96 o 
  -4  14   5        7.63        7.31      1.96 o 
  -3  14   5       14.14       14.19      1.60 o 
  -2  14   5       15.11       14.16      1.51 o 
  -1  14   5       78.99       81.73      2.60 o 
   0  14   5        3.20        1.97      0.76 o 
   1  14   5       13.73       17.22      1.42 o 
   2  14   5       17.03       16.76      1.63 o 
   3  14   5        6.97        8.28      1.69 o 
   4  14   5        0.87       -0.24      2.20 o 
  -4  15   5       15.37       10.75      2.21 o 
  -3  15   5       15.91       18.99      2.73 o 
  -2  15   5        0.00        1.46      1.04 o 
  -1  15   5        4.72        2.95      0.89 o 
   0  15   5        0.01        0.70      0.76 o 
   1  15   5        1.67        0.11      0.85 o 
   2  15   5       41.37       37.63      2.13 o 
   3  15   5        9.48        9.60      1.83 o 
  -3  16   5        2.09        3.69      1.43 o 
  -2  16   5        3.98        2.28      1.15 o 
  -1  16   5       33.02       36.23      1.95 o 
   0  16   5       11.39        9.71      1.22 o 
   1  16   5        0.59        0.49      0.86 o 
   2  16   5        0.00        0.77      1.26 o 
   3  16   5       17.84       19.53      2.41 o 
  -3  17   5        1.17        2.53      1.52 o 
  -2  17   5        5.63        5.62      1.31 o 
  -1  17   5       16.08       12.57      1.68 o 
   0  17   5       12.28        8.59      1.42 o 
   1  17   5        0.04        0.67      0.96 o 
   2  17   5        0.07        2.13      1.75 o 
   3  17   5        0.48        0.15      1.50 o 
  -3  18   5        0.10        1.11      1.50 o 
  -2  18   5        0.06        0.26      1.19 o 
  -1  18   5        3.87        4.11      1.57 o 
   0  18   5        3.38        3.91      1.27 o 
   1  18   5        0.11        0.50      1.03 o 
   2  18   5        0.03        0.19      1.41 o 
   3  18   5        1.18       -2.18      2.18 o 
  -2  19   5        2.23        3.97      1.92 o 
  -1  19   5        0.46       -0.32      1.37 o 
   0  19   5        2.02        1.92      1.36 o 
   1  19   5        0.18        0.40      1.22 o 
   2  19   5        5.47        7.59      3.03 o 
  -2  20   5        1.89        2.82      2.01 o 
  -1  20   5        0.39        0.52      1.43 o 
   0  20   5        5.04        1.71      1.66 o 
   1  20   5        0.30        1.86      1.85 o 
   2  20   5        0.45        1.72      2.51 o 
  -1  21   5        0.06       -0.72      1.60 o 
   0  21   5        3.57        3.09      2.46 o 
   1  21   5        6.85        7.57      2.59 o 
  -5   0   6        0.45        0.15      1.31 o 
  -4   0   6      150.74      143.97      4.34 o 
  -3   0   6     1077.29     1021.48     15.35 o 
  -2   0   6        4.68        3.24      1.24 o 
  -1   0   6      607.19      547.57      8.39 o 
   0   0   6      768.03      877.86     10.93 o 
   1   0   6        2.99        0.20      0.50 o 
   2   0   6       21.83       24.13      1.42 o 
   3   0   6        5.10        4.56      1.28 o 
   4   0   6       85.83       88.47      4.26 o 
   5   0   6        2.00        5.58      4.56 o 
  -5   1   6        1.18        0.50      0.93 o 
  -4   1   6        3.89        2.79      0.88 o 
  -3   1   6       88.77      104.72      2.91 o 
  -2   1   6        3.63        4.53      0.62 o 
  -1   1   6       44.61       54.14      1.26 o 
   0   1   6       26.77       18.13      0.68 o 
   1   1   6       35.96       36.23      0.98 o 
   2   1   6      189.51      196.99      3.05 o 
   3   1   6       44.67       40.19      1.60 o 
   4   1   6       19.82       20.57      1.72 o 
   5   1   6        0.84        2.01      3.09 o 
  -5   2   6        0.05       -0.13      1.10 o 
  -4   2   6        9.48        6.89      1.02 o 
  -3   2   6        2.24        4.30      1.09 o 
  -2   2   6        0.00       -0.16      0.47 o 
  -1   2   6        4.54        4.73      0.51 o 
   0   2   6      317.26      337.79      3.31 o 
   1   2   6       10.70       11.73      0.58 o 
   2   2   6      173.78      168.68      2.60 o 
   3   2   6       51.61       48.17      1.75 o 
   4   2   6        1.35        0.01      1.69 o 
   5   2   6        0.02        5.03      3.25 o 
  -5   3   6        1.07        1.65      1.37 o 
  -4   3   6        0.51       -0.06      0.80 o 
  -3   3   6      129.12      137.77      2.57 o 
  -2   3   6        2.14        1.73      0.54 o 
  -1   3   6      388.05      405.87      4.38 o 
   0   3   6       57.08       66.17      1.11 o 
   1   3   6      458.60      443.95      4.41 o 
   2   3   6       50.63       58.13      1.49 o 
   3   3   6        0.54       -0.03      0.70 o 
   4   3   6       16.09       12.76      1.74 o 
   5   3   6        7.41        3.80      2.31 o 
  -5   4   6        2.76        1.03      1.38 o 
  -4   4   6       28.67       29.16      1.62 o 
  -3   4   6      164.04      163.80      4.02 o 
  -2   4   6      110.97      108.04      2.76 o 
  -1   4   6        2.39        3.91      0.52 o 
   0   4   6       19.53       20.02      0.73 o 
   1   4   6       13.04       13.42      0.61 o 
   2   4   6      227.13      215.23      3.08 o 
   3   4   6        1.62        1.03      0.93 o 
   4   4   6       41.68       41.18      2.35 o 
   5   4   6        1.06       -0.79      2.13 o 
  -5   5   6        1.79       -0.41      1.34 o 
  -4   5   6        0.05        1.35      0.96 o 
  -3   5   6        3.13        3.90      0.83 o 
  -2   5   6        0.34        0.25      0.48 o 
  -1   5   6      190.43      192.94      2.42 o 
   0   5   6       22.30       24.24      0.83 o 
   1   5   6        4.04        3.28      0.46 o 
   2   5   6      155.83      144.50      2.50 o 
   3   5   6       62.32       61.35      2.04 o 
   4   5   6        3.14        2.34      1.52 o 
   5   5   6        0.29       -0.60      2.16 o 
  -5   6   6        0.01        1.35      1.42 o 
  -4   6   6       35.45       32.21      2.34 o 
  -3   6   6       26.70       29.40      1.77 o 
  -2   6   6        4.04        5.43      0.70 o 
  -1   6   6      120.14      120.05      1.84 o 
   0   6   6       10.97       11.43      1.01 o 
   1   6   6       24.63       20.09      0.73 o 
   2   6   6        0.00       -0.16      0.65 o 
   3   6   6      135.56      136.86      2.97 o 
   4   6   6       30.98       36.02      3.21 o 
   5   6   6        0.31       -0.03      2.12 o 
  -5   7   6        0.69        0.06      1.45 o 
  -4   7   6        1.01        1.81      1.13 o 
  -3   7   6      103.74      113.62      2.94 o 
  -2   7   6       74.06       73.44      1.95 o 
  -1   7   6      144.79      141.31      1.98 o 
   0   7   6        6.17        7.53      0.56 o 
   1   7   6      580.12      580.92      5.47 o 
   2   7   6      186.13      175.47      3.29 o 
   3   7   6        0.12        0.42      0.91 o 
   4   7   6        2.05        3.06      1.56 o 
  -5   8   6        3.22        1.33      1.65 o 
  -4   8   6        0.43        0.56      1.11 o 
  -3   8   6        1.39        2.52      1.03 o 
  -2   8   6      109.65      127.56      2.33 o 
  -1   8   6       37.78       42.11      1.40 o 
   0   8   6       57.61       63.16      1.22 o 
   1   8   6        5.97        4.98      0.57 o 
   2   8   6       13.54       13.15      1.21 o 
   3   8   6        5.25        7.16      1.25 o 
   4   8   6        1.93        2.83      1.81 o 
  -5   9   6        0.53        6.36      2.99 o 
  -4   9   6        0.22        0.18      1.28 o 
  -3   9   6       16.07       19.71      2.51 o 
  -2   9   6        1.58        2.04      0.68 o 
  -1   9   6      166.55      174.64      2.37 o 
   0   9   6        8.74       11.00      0.66 o 
   1   9   6       16.80       16.37      1.13 o 
   2   9   6      124.45      119.07      4.02 o 
   3   9   6       47.10       40.56      2.74 o 
   4   9   6        0.02        0.30      1.71 o 
  -4  10   6       13.86       13.35      1.79 o 
  -3  10   6        4.56        2.52      1.34 o 
  -2  10   6       13.41       12.05      0.98 o 
  -1  10   6       61.18       56.86      1.43 o 
   0  10   6        4.46        3.07      0.51 o 
   1  10   6       35.51       26.53      1.33 o 
   2  10   6      110.33      104.44      3.78 o 
   3  10   6        2.41        0.89      1.43 o 
   4  10   6       58.18       64.74      3.73 o 
  -4  11   6        5.17        6.48      1.48 o 
  -3  11   6       23.09       27.59      3.40 o 
  -2  11   6       85.75       92.14      2.63 o 
  -1  11   6        2.27        1.84      0.60 o 
   0  11   6       12.65       12.32      0.88 o 
   1  11   6      223.87      218.56      3.57 o 
   2  11   6       11.17       12.15      1.38 o 
   3  11   6        1.55       -0.25      1.28 o 
   4  11   6        4.67        3.88      2.06 o 
  -4  12   6        1.54        4.42      1.53 o 
  -3  12   6        3.63        5.28      1.32 o 
  -2  12   6       21.09       29.53      1.75 o 
  -1  12   6        0.44        0.16      0.57 o 
   0  12   6       12.66       13.54      0.90 o 
   1  12   6        0.35       -0.74      0.76 o 
   2  12   6       23.28       23.69      1.76 o 
   3  12   6        5.75        6.78      1.88 o 
   4  12   6        3.80        2.61      1.97 o 
  -4  13   6        0.47       -0.31      1.53 o 
  -3  13   6       18.47       20.54      2.47 o 
  -2  13   6        9.58       11.19      1.27 o 
  -1  13   6        2.48        0.88      0.64 o 
   0  13   6        7.90        6.13      0.89 o 
   1  13   6       24.94       22.89      2.22 o 
   2  13   6        8.86        8.23      1.35 o 
   3  13   6        0.00       -0.51      1.42 o 
   4  13   6        1.05       -0.06      2.03 o 
  -4  14   6        0.51        0.54      2.16 o 
  -3  14   6        1.44        1.97      1.77 o 
  -2  14   6       21.45       17.94      2.35 o 
  -1  14   6        3.91        3.68      1.27 o 
   0  14   6       22.31       21.99      1.34 o 
   1  14   6        9.09        5.96      1.09 o 
   2  14   6        0.13        1.10      1.05 o 
   3  14   6        0.49       -0.40      1.37 o 
  -3  15   6        0.00       -0.91      1.26 o 
  -2  15   6       23.85       21.88      1.81 o 
  -1  15   6       24.81       22.18      1.41 o 
   0  15   6       21.17       20.31      1.37 o 
   1  15   6        5.20        3.02      1.11 o 
   2  15   6        0.46        1.99      1.19 o 
   3  15   6        0.33        1.48      1.50 o 
  -3  16   6        2.75        5.87      1.71 o 
  -2  16   6       34.90       32.29      2.29 o 
  -1  16   6        0.02        0.50      1.05 o 
   0  16   6        0.00       -0.22      0.82 o 
   1  16   6        9.46        9.68      1.40 o 
   2  16   6        0.01       -0.18      1.16 o 
   3  16   6        3.72        3.49      1.82 o 
  -3  17   6        5.71        5.19      2.12 o 
  -2  17   6        2.49        2.54      1.28 o 
  -1  17   6        2.32        3.06      1.27 o 
   0  17   6       14.61       15.20      1.61 o 
   1  17   6       10.66       10.54      1.53 o 
   2  17   6       16.36       18.59      1.92 o 
   3  17   6        1.23        1.95      1.73 o 
  -3  18   6        0.26        0.82      2.19 o 
  -2  18   6        0.65        0.16      1.26 o 
  -1  18   6        6.95        5.35      1.63 o 
   0  18   6        1.01        1.34      1.22 o 
   1  18   6        0.37        1.02      1.25 o 
   2  18   6        1.94        1.37      1.52 o 
  -2  19   6        0.55       -1.34      1.44 o 
  -1  19   6        3.67        1.93      1.46 o 
   0  19   6        0.08        0.57      1.26 o 
   1  19   6        0.00       -1.23      1.23 o 
   2  19   6        0.27       -1.35      1.50 o 
  -2  20   6        0.39        1.11      2.32 o 
  -1  20   6        0.95        0.55      1.82 o 
   0  20   6        5.17        5.91      1.85 o 
   1  20   6        0.99        2.06      1.92 o 
  -1  21   6        1.33        1.78      2.01 o 
   0  21   6        0.05       -0.24      1.61 o 
  -5   1   7        0.49        1.67      1.03 o 
  -4   1   7        2.15        0.20      0.79 o 
  -3   1   7      111.72      102.70      2.27 o 
  -2   1   7        5.51        6.14      1.05 o 
  -1   1   7       10.52       11.67      0.67 o 
   0   1   7     1175.70     1163.83      9.61 o 
   1   1   7       13.19       11.81      0.85 o 
   2   1   7       11.96       15.22      1.24 o 
   3   1   7        2.82        1.78      0.72 o 
   4   1   7       17.16       18.93      1.98 o 
   5   1   7        1.44        1.53      3.28 o 
  -5   2   7        0.47        0.67      1.10 o 
  -4   2   7       11.58        9.22      1.13 o 
  -3   2   7        0.30        0.64      0.82 o 
  -2   2   7       18.80       24.55      1.11 o 
  -1   2   7        8.82        8.91      0.65 o 
   0   2   7        3.51        6.06      0.52 o 
   1   2   7       58.75       75.81      1.33 o 
   2   2   7      157.98      147.65      2.71 o 
   3   2   7        0.68        0.47      0.79 o 
   4   2   7       32.21       28.77      2.62 o 
   5   2   7       10.47        6.45      3.64 o 
  -5   3   7        0.00       -1.27      1.27 o 
  -4   3   7        0.35        0.24      0.81 o 
  -3   3   7       27.16       24.59      1.33 o 
  -2   3   7       23.09       21.01      1.10 o 
  -1   3   7        0.31        0.06      0.40 o 
   0   3   7      468.07      462.16      4.22 o 
   1   3   7        9.49        9.56      0.62 o 
   2   3   7        4.37        5.57      0.77 o 
   3   3   7       41.81       30.22      1.47 o 
   4   3   7        0.06       -0.02      1.32 o 
   5   3   7        0.40        2.88      2.44 o 
  -5   4   7        0.73        0.88      1.50 o 
  -4   4   7        4.18        4.03      0.99 o 
  -3   4   7       19.73       21.41      1.95 o 
  -2   4   7        4.20        1.76      0.60 o 
  -1   4   7        3.98        4.36      0.57 o 
   0   4   7      148.44      142.64      1.83 o 
   1   4   7       16.59       16.78      0.73 o 
   2   4   7      533.26      511.49      6.26 o 
   3   4   7       22.47       21.01      1.58 o 
   4   4   7       18.47       15.78      1.82 o 
   5   4   7        1.16        0.00      3.15 o 
  -5   5   7        0.10       -0.63      1.44 o 
  -4   5   7        0.09        0.09      0.84 o 
  -3   5   7        4.17        4.73      0.89 o 
  -2   5   7        0.06        0.13      0.55 o 
  -1   5   7       80.19       84.05      1.68 o 
   0   5   7      179.54      172.00      2.20 o 
   1   5   7        0.12        0.52      0.38 o 
   2   5   7       65.52       61.93      1.92 o 
   3   5   7       15.46       17.35      1.42 o 
   4   5   7       33.06       35.47      2.42 o 
  -5   6   7        1.47        0.35      1.46 o 
  -4   6   7        4.35        3.01      1.18 o 
  -3   6   7       28.91       31.15      1.53 o 
  -2   6   7       80.31       82.90      2.24 o 
  -1   6   7       19.50       20.16      0.89 o 
   0   6   7        1.96        1.46      0.44 o 
   1   6   7        2.53        1.35      0.47 o 
   2   6   7        7.05        7.03      1.07 o 
   3   6   7       15.20       14.92      1.39 o 
   4   6   7        4.93        5.47      1.81 o 
  -5   7   7        0.17       -1.40      2.31 o 
  -4   7   7        1.53        0.77      1.14 o 
  -3   7   7        2.62        3.57      0.90 o 
  -2   7   7       63.97       71.14      1.91 o 
  -1   7   7       23.29       25.99      1.07 o 
   0   7   7       60.03       58.83      1.51 o 
   1   7   7       73.06       66.77      1.75 o 
   2   7   7      279.95      266.69      4.51 o 
   3   7   7       19.56       20.10      1.52 o 
   4   7   7        2.14        3.57      1.72 o 
  -4   8   7        5.82        6.13      1.38 o 
  -3   8   7       13.39       14.36      1.36 o 
  -2   8   7        2.87        2.18      0.69 o 
  -1   8   7       24.90       26.66      1.00 o 
   0   8   7        0.03       -0.01      0.42 o 
   1   8   7      188.52      185.62      2.70 o 
   2   8   7      121.84      107.67      3.00 o 
   3   8   7        1.60       -0.59      1.02 o 
   4   8   7        7.06        3.88      2.23 o 
  -4   9   7        0.05       -0.47      1.19 o 
  -3   9   7       10.13       12.63      1.52 o 
  -2   9   7        8.23        5.94      0.83 o 
  -1   9   7        1.45        1.55      0.64 o 
   0   9   7       63.72       66.80      1.50 o 
   1   9   7       49.83       50.11      1.94 o 
   2   9   7       46.46       52.53      2.06 o 
   3   9   7        0.75       -0.46      1.12 o 
   4   9   7        0.05        1.66      2.01 o 
  -4  10   7        0.00       -1.09      1.24 o 
  -3  10   7        0.52        2.82      1.13 o 
  -2  10   7        0.16       -0.27      0.62 o 
  -1  10   7       15.94       16.65      0.96 o 
   0  10   7        1.48        0.83      0.56 o 
   1  10   7       81.22       82.69      3.26 o 
   2  10   7       10.71       10.94      1.30 o 
   3  10   7        0.36        0.80      1.36 o 
   4  10   7        0.60        1.28      1.96 o 
  -4  11   7        0.35       -0.30      1.40 o 
  -3  11   7        0.36        1.76      1.14 o 
  -2  11   7        1.03        0.63      0.75 o 
  -1  11   7        9.17        8.85      0.82 o 
   0  11   7       17.95       22.57      1.04 o 
   1  11   7      125.43      137.11      2.84 o 
   2  11   7       10.53       14.39      1.38 o 
   3  11   7        0.27       -0.75      1.25 o 
   4  11   7       13.72       13.63      2.54 o 
  -4  12   7        7.87        6.81      2.00 o 
  -3  12   7        7.01        5.49      1.34 o 
  -2  12   7        1.51        0.90      0.87 o 
  -1  12   7        4.54        3.84      0.70 o 
   0  12   7        0.67        1.22      0.66 o 
   1  12   7      142.13      139.61      3.22 o 
   2  12   7        4.74        5.14      1.26 o 
   3  12   7       11.81       12.25      1.95 o 
   4  12   7        0.34       -1.29      2.08 o 
  -4  13   7        1.63        2.17      1.85 o 
  -3  13   7        5.66        5.43      1.43 o 
  -2  13   7        3.55        2.55      1.04 o 
  -1  13   7        3.71        4.67      0.78 o 
   0  13   7        3.61        2.74      1.01 o 
   1  13   7        6.45        3.06      0.95 o 
   2  13   7        5.18        2.45      1.11 o 
   3  13   7        8.55        7.09      1.96 o 
  -4  14   7        4.61        5.58      3.89 o 
  -3  14   7       21.79       23.70      2.07 o 
  -2  14   7       13.98       15.46      1.49 o 
  -1  14   7        0.00       -0.55      0.76 o 
   0  14   7        1.64        3.00      0.90 o 
   1  14   7       12.38        9.30      1.32 o 
   2  14   7        6.59        5.90      1.38 o 
   3  14   7        0.46        1.49      1.76 o 
  -3  15   7        2.70        1.72      1.92 o 
  -2  15   7        6.85        5.40      1.38 o 
  -1  15   7        1.22        1.99      1.38 o 
   0  15   7        1.06        1.67      0.86 o 
   1  15   7       11.15       10.00      1.39 o 
   2  15   7        3.08        3.56      1.48 o 
   3  15   7        0.96        0.34      1.76 o 
  -3  16   7        0.53       -1.16      1.64 o 
  -2  16   7        1.05        0.24      1.23 o 
  -1  16   7       12.20       11.16      1.85 o 
   0  16   7        0.10       -0.19      0.91 o 
   1  16   7        1.03       -0.76      1.04 o 
   2  16   7        1.68        5.43      1.50 o 
   3  16   7        1.16        3.69      2.06 o 
  -3  17   7        0.41       -1.82      1.82 o 
  -2  17   7        2.49        5.02      1.43 o 
  -1  17   7        0.01        0.11      1.24 o 
   0  17   7        1.52        1.04      1.15 o 
   1  17   7        0.49        1.95      1.32 o 
   2  17   7        1.07        0.67      1.31 o 
  -2  18   7        0.73        0.24      1.49 o 
  -1  18   7        0.06       -0.13      1.46 o 
   0  18   7        0.04       -0.73      1.47 o 
   1  18   7        1.69        2.61      1.46 o 
   2  18   7        1.51        1.38      1.47 o 
  -2  19   7        0.33        3.16      2.03 o 
  -1  19   7        6.57        3.32      2.36 o 
   0  19   7        0.26        0.77      2.17 o 
   1  19   7        0.78       -0.72      1.33 o 
  -1  20   7        0.06        0.44      1.70 o 
   0  20   7        1.67        4.32      2.08 o 
   1  20   7        0.21        4.15      3.10 o 
  -5   0   8        0.86        0.20      1.50 o 
  -4   0   8       30.57       36.07      2.34 o 
  -3   0   8       38.12       35.44      2.17 o 
  -2   0   8       36.10       36.88      1.75 o 
  -1   0   8       75.72       73.11      2.42 o 
   0   0   8      459.40      527.60      7.39 o 
   1   0   8       75.55       72.73      2.29 o 
   2   0   8        7.31        3.74      1.55 o 
   3   0   8       11.30        6.40      1.36 o 
   4   0   8        4.22        3.17      1.80 o 
  -5   1   8        0.00        0.45      1.04 o 
  -4   1   8       53.09       44.04      1.83 o 
  -3   1   8       45.03       44.09      1.61 o 
  -2   1   8        4.61        3.57      0.83 o 
  -1   1   8       20.67       20.87      1.03 o 
   0   1   8        0.49        0.82      0.40 o 
   1   1   8       38.19       35.42      1.13 o 
   2   1   8       13.79       11.92      1.08 o 
   3   1   8       26.93       21.79      1.65 o 
   4   1   8        8.00        7.82      1.71 o 
  -5   2   8        0.00        0.46      1.06 o 
  -4   2   8        0.04        1.90      0.88 o 
  -3   2   8        3.66        4.29      0.96 o 
  -2   2   8        3.32        2.81      0.65 o 
  -1   2   8       15.14       13.62      0.97 o 
   0   2   8        1.01        0.71      0.38 o 
   1   2   8      105.26      102.41      1.82 o 
   2   2   8        4.44        3.75      1.09 o 
   3   2   8        5.10        6.27      1.02 o 
   4   2   8        1.99        2.64      1.51 o 
  -5   3   8        0.01       -0.26      1.43 o 
  -4   3   8       48.06       42.67      2.05 o 
  -3   3   8       30.54       30.58      1.45 o 
  -2   3   8        0.12       -0.07      0.59 o 
  -1   3   8        9.52        8.51      0.73 o 
   0   3   8      184.13      182.79      2.22 o 
   1   3   8       30.14       28.12      1.05 o 
   2   3   8      152.35      152.99      2.71 o 
   3   3   8        7.64       11.00      1.23 o 
   4   3   8        9.33       12.99      2.21 o 
  -5   4   8        0.29        0.21      1.52 o 
  -4   4   8        3.69        4.55      1.07 o 
  -3   4   8        7.66        7.24      1.00 o 
  -2   4   8        7.65        9.33      0.92 o 
  -1   4   8        6.58        6.46      0.68 o 
   0   4   8       26.57       28.83      0.92 o 
   1   4   8       14.54       15.42      1.01 o 
   2   4   8      260.12      254.54      3.98 o 
   3   4   8        7.06        6.20      1.23 o 
   4   4   8       12.28       18.37      2.06 o 
  -5   5   8        1.21       -0.01      2.32 o 
  -4   5   8        0.05        0.79      0.92 o 
  -3   5   8        6.18        5.21      0.92 o 
  -2   5   8       40.04       41.88      1.52 o 
  -1   5   8        8.36        7.51      0.73 o 
   0   5   8       22.81       26.04      0.95 o 
   1   5   8       46.66       44.31      1.22 o 
   2   5   8       43.47       41.08      1.57 o 
   3   5   8        3.86        2.18      1.01 o 
   4   5   8        0.13        2.72      1.73 o 
  -4   6   8        0.35       -0.45      1.01 o 
  -3   6   8       32.73       32.95      1.94 o 
  -2   6   8        4.94        3.02      0.77 o 
  -1   6   8       43.43       50.51      1.36 o 
   0   6   8       10.25        9.99      0.70 o 
   1   6   8        0.16       -0.14      0.49 o 
   2   6   8       33.08       32.08      1.73 o 
   3   6   8        0.31       -0.76      0.90 o 
   4   6   8        1.88       -0.82      1.58 o 
  -4   7   8        2.55        2.43      1.27 o 
  -3   7   8        0.90        0.73      0.82 o 
  -2   7   8        1.45        2.06      0.73 o 
  -1   7   8        0.16        1.09      0.55 o 
   0   7   8      173.82      181.77      2.74 o 
   1   7   8       15.78       16.89      0.99 o 
   2   7   8      100.75      105.37      2.79 o 
   3   7   8        7.16        8.66      1.27 o 
   4   7   8        4.29        3.69      1.81 o 
  -4   8   8        0.59        2.53      1.26 o 
  -3   8   8        0.46        2.23      0.89 o 
  -2   8   8        0.96        2.34      0.76 o 
  -1   8   8        1.13        1.14      0.56 o 
   0   8   8        2.69        2.16      0.58 o 
   1   8   8      158.40      163.25      2.62 o 
   2   8   8       77.74       70.25      2.76 o 
   3   8   8        2.17        3.02      1.30 o 
   4   8   8        0.05       -0.73      1.95 o 
  -4   9   8        2.01        0.99      1.35 o 
  -3   9   8        6.04        4.73      1.26 o 
  -2   9   8       16.62       14.07      1.62 o 
  -1   9   8        2.15        1.93      0.61 o 
   0   9   8        0.00        0.22      0.54 o 
   1   9   8      161.66      159.90      4.13 o 
   2   9   8        1.81        0.90      1.06 o 
   3   9   8       16.90       13.95      1.80 o 
   4   9   8        4.41        6.46      2.24 o 
  -4  10   8        0.09        0.75      1.47 o 
  -3  10   8       34.75       43.62      4.07 o 
  -2  10   8        1.55        1.46      0.78 o 
  -1  10   8       15.93       14.05      0.98 o 
   0  10   8       70.74       70.55      1.75 o 
   1  10   8       14.11       17.00      1.31 o 
   2  10   8        1.71        2.32      1.13 o 
   3  10   8        1.11        3.47      1.38 o 
   4  10   8       10.13       12.18      2.50 o 
  -4  11   8        0.01        0.02      1.63 o 
  -3  11   8        1.49       -0.01      1.02 o 
  -2  11   8        0.04        0.88      0.77 o 
  -1  11   8        0.06       -0.17      0.61 o 
   0  11   8       10.29        9.82      0.92 o 
   1  11   8      177.08      175.58      4.43 o 
   2  11   8        0.50        1.55      1.11 o 
   3  11   8       19.83       24.88      3.61 o 
   4  11   8        0.24        6.79      3.71 o 
  -4  12   8        0.00       -1.65      1.65 o 
  -3  12   8        1.95        4.10      1.23 o 
  -2  12   8        0.73       -0.53      0.91 o 
  -1  12   8        9.94       13.92      1.49 o 
   0  12   8        2.48        3.46      0.99 o 
   1  12   8        8.09        9.65      1.21 o 
   2  12   8        0.84        2.28      1.18 o 
   3  12   8        0.30       -1.31      1.31 o 
  -3  13   8        6.26        7.90      1.59 o 
  -2  13   8        2.79        1.48      1.02 o 
  -1  13   8        6.98        7.02      0.94 o 
   0  13   8        3.76        5.27      1.35 o 
   1  13   8        0.31        2.09      0.98 o 
   2  13   8        0.13       -0.47      1.15 o 
   3  13   8        2.74        3.81      1.67 o 
  -3  14   8        9.52       10.74      1.97 o 
  -2  14   8       11.28       13.35      1.48 o 
  -1  14   8        0.74        0.78      0.79 o 
   0  14   8        6.32        4.55      1.15 o 
   1  14   8        2.67        2.24      1.07 o 
   2  14   8       10.27       11.85      2.27 o 
   3  14   8        0.22        2.16      1.59 o 
  -3  15   8        0.00        0.34      1.52 o 
  -2  15   8        0.39       -0.34      1.17 o 
  -1  15   8        2.62        2.90      1.26 o 
   0  15   8        1.89        0.58      1.05 o 
   1  15   8        6.14        6.88      1.37 o 
   2  15   8        1.12        0.84      1.28 o 
   3  15   8        1.58        0.33      1.82 o 
  -3  16   8        0.20       -0.08      1.74 o 
  -2  16   8        1.24        2.09      1.39 o 
  -1  16   8       18.38       13.14      1.77 o 
   0  16   8        1.93        1.69      1.13 o 
   1  16   8       15.19       15.14      1.81 o 
   2  16   8        0.54        0.46      1.33 o 
  -2  17   8        0.14        1.63      1.49 o 
  -1  17   8        9.00        8.90      1.69 o 
   0  17   8       12.17       13.67      1.65 o 
   1  17   8        1.48        1.24      1.29 o 
   2  17   8        0.46        1.07      1.40 o 
  -2  18   8        1.55        2.65      1.88 o 
  -1  18   8        0.10        1.22      1.52 o 
   0  18   8        0.34        0.04      1.79 o 
   1  18   8        0.17        1.18      1.43 o 
  -1  19   8        0.18        2.34      1.87 o 
   0  19   8        0.78        1.60      1.97 o 
   1  19   8        0.00        0.09      1.48 o 
  -4   1   9       25.60       22.97      1.49 o 
  -3   1   9       11.41       12.22      1.11 o 
  -2   1   9        0.12        0.18      0.58 o 
  -1   1   9        1.79        1.64      0.59 o 
   0   1   9       78.20       82.33      1.55 o 
   1   1   9       13.16       13.35      0.89 o 
   2   1   9       16.03        9.08      1.03 o 
   3   1   9       42.91       40.93      2.14 o 
   4   1   9       22.12       20.54      2.76 o 
  -4   2   9        2.39        1.86      0.92 o 
  -3   2   9        1.19        0.46      0.71 o 
  -2   2   9        6.29        4.03      0.79 o 
  -1   2   9      807.69      769.12      9.02 o 
   0   2   9      185.88      197.93      2.73 o 
   1   2   9       10.35        9.97      0.89 o 
   2   2   9        1.51        1.65      0.72 o 
   3   2   9        0.08        1.72      0.95 o 
   4   2   9        1.50       -1.81      1.81 o 
  -4   3   9        9.63        7.67      1.21 o 
  -3   3   9        6.43        6.03      0.98 o 
  -2   3   9        0.47       -0.58      0.58 o 
  -1   3   9       78.44       79.51      2.09 o 
   0   3   9       51.06       54.83      1.34 o 
   1   3   9      109.27      106.98      2.16 o 
   2   3   9       29.66       25.72      1.59 o 
   3   3   9        1.22        0.23      0.97 o 
   4   3   9        8.00        7.64      2.25 o 
  -4   4   9        0.06        1.82      1.02 o 
  -3   4   9        5.46        5.44      0.99 o 
  -2   4   9       14.26       17.90      1.21 o 
  -1   4   9       82.37       84.03      2.26 o 
   0   4   9       70.49       72.67      1.52 o 
   1   4   9       25.22       23.62      1.13 o 
   2   4   9       10.77        8.11      1.14 o 
   3   4   9        6.36        6.00      1.37 o 
   4   4   9        5.01        2.60      1.68 o 
  -4   5   9        1.41        0.78      1.02 o 
  -3   5   9       35.83       37.69      1.73 o 
  -2   5   9        5.46        9.55      1.01 o 
  -1   5   9       13.59       15.42      1.07 o 
   0   5   9      107.22      118.07      2.07 o 
   1   5   9      131.69      127.88      2.58 o 
   2   5   9       40.27       27.93      1.46 o 
   3   5   9       57.77       53.42      2.17 o 
   4   5   9       19.44       18.85      2.44 o 
  -4   6   9        0.02       -1.05      1.05 o 
  -3   6   9        2.02        2.80      0.93 o 
  -2   6   9        0.85        0.55      0.70 o 
  -1   6   9       97.50       92.34      2.02 o 
   0   6   9        6.52        5.67      0.75 o 
   1   6   9      298.66      288.02      4.14 o 
   2   6   9       14.40       18.29      1.53 o 
   3   6   9        3.77        4.38      1.19 o 
   4   6   9        0.93        1.92      1.76 o 
  -4   7   9        0.03       -0.16      1.36 o 
  -3   7   9        3.18        2.23      0.95 o 
  -2   7   9        1.12        1.15      0.78 o 
  -1   7   9        6.84        7.89      0.92 o 
   0   7   9       32.41       33.82      1.38 o 
   1   7   9        2.73        4.11      0.85 o 
   2   7   9       40.64       39.56      1.93 o 
   3   7   9        1.27        2.65      1.22 o 
   4   7   9        0.00        1.09      1.78 o 
  -4   8   9        1.73       -0.69      1.44 o 
  -3   8   9        0.39        0.70      0.93 o 
  -2   8   9       29.73       36.13      1.61 o 
  -1   8   9       72.98       74.29      1.85 o 
   0   8   9        8.03        8.39      0.98 o 
   1   8   9      131.46      133.47      2.62 o 
   2   8   9       15.57       12.72      1.53 o 
   3   8   9        0.04       -0.51      1.24 o 
   4   8   9       17.36       25.76      3.18 o 
  -4   9   9        0.00        0.36      1.59 o 
  -3   9   9        6.25        5.38      1.21 o 
  -2   9   9        0.48        0.55      0.72 o 
  -1   9   9        0.32        0.76      0.63 o 
   0   9   9      290.01      309.39      5.92 o 
   1   9   9       33.53       32.82      1.62 o 
   2   9   9        2.57        2.02      1.15 o 
   3   9   9        1.54        1.55      1.48 o 
   4   9   9       21.72       24.22      4.50 o 
  -4  10   9        0.71       -0.82      1.56 o 
  -3  10   9        4.53        5.20      1.36 o 
  -2  10   9        1.91        1.88      0.83 o 
  -1  10   9        0.63        0.32      0.65 o 
   0  10   9      140.35      147.34      2.62 o 
   1  10   9       26.18       23.31      1.48 o 
   2  10   9        6.90        6.11      1.34 o 
   3  10   9       14.01       17.19      2.44 o 
  -4  11   9        1.72        2.94      2.03 o 
  -3  11   9        6.65        7.53      1.41 o 
  -2  11   9        0.68        0.00      0.81 o 
  -1  11   9        1.39        0.88      0.78 o 
   0  11   9       68.66       76.99      1.95 o 
   1  11   9        0.08        0.65      0.90 o 
   2  11   9        6.12        3.94      1.34 o 
   3  11   9        0.01        0.78      1.55 o 
  -3  12   9        3.56        4.47      1.34 o 
  -2  12   9        0.50        1.05      0.91 o 
  -1  12   9       13.84       13.82      1.23 o 
   0  12   9        4.74        5.96      1.19 o 
   1  12   9        0.17       -0.86      0.86 o 
   2  12   9        1.33        2.56      1.31 o 
   3  12   9        3.34        4.36      1.73 o 
  -3  13   9        1.83        2.48      1.53 o 
  -2  13   9        3.78        4.17      1.18 o 
  -1  13   9        0.02       -0.06      0.78 o 
   0  13   9      127.08      126.34      4.22 o 
   1  13   9        3.17        1.84      1.02 o 
   2  13   9        3.05        6.44      1.54 o 
   3  13   9        3.59        1.72      1.80 o 
  -3  14   9        1.34        1.49      1.72 o 
  -2  14   9        8.19        8.71      1.55 o 
  -1  14   9        0.03        0.58      0.84 o 
   0  14   9        3.06        4.57      1.30 o 
   1  14   9        2.09        2.78      1.15 o 
   2  14   9        0.65        1.36      1.48 o 
   3  14   9        5.32        3.21      3.95 o 
  -3  15   9        7.14        3.52      2.12 o 
  -2  15   9        3.84        1.45      1.32 o 
  -1  15   9        3.31        2.18      1.21 o 
   0  15   9        1.99        3.53      1.30 o 
   1  15   9        2.90        6.40      1.38 o 
   2  15   9        0.11        0.05      1.48 o 
  -2  16   9        0.01        0.92      1.55 o 
  -1  16   9        1.00        2.62      1.53 o 
   0  16   9        1.10        1.65      1.31 o 
   1  16   9        6.58        9.16      2.31 o 
   2  16   9        0.41        1.35      1.58 o 
  -2  17   9        2.42        0.88      1.77 o 
  -1  17   9        0.15       -1.43      2.37 o 
   0  17   9        0.63        1.18      1.42 o 
   1  17   9        4.58        8.11      1.73 o 
  -1  18   9        0.05        1.15      2.11 o 
   0  18   9        0.06        0.86      2.24 o 
   1  18   9        0.01        0.59      1.50 o 
  -4   0  10        2.96        1.45      1.41 o 
  -3   0  10        1.12        0.51      1.01 o 
  -2   0  10       63.53       50.26      2.19 o 
  -1   0  10      177.59      165.99      4.14 o 
   0   0  10      334.91      335.26      5.80 o 
   1   0  10      160.01      148.24      3.52 o 
   2   0  10       75.36       61.42      2.85 o 
   3   0  10        0.63        2.27      1.61 o 
   4   0  10       47.06       59.83      7.79 o 
  -4   1  10        6.21        6.82      1.17 o 
  -3   1  10        6.39        3.97      0.84 o 
  -2   1  10        0.03       -0.04      0.56 o 
  -1   1  10       16.80       16.50      1.09 o 
   0   1  10      157.42      159.97      2.92 o 
   1   1  10        9.45       11.49      0.93 o 
   2   1  10        0.77       -0.23      0.83 o 
   3   1  10        0.60        1.34      1.02 o 
   4   1  10        9.67       14.53      3.03 o 
  -4   2  10        0.10        0.65      1.01 o 
  -3   2  10        3.37        3.01      0.89 o 
  -2   2  10        0.37        0.40      0.69 o 
  -1   2  10        2.44        3.17      0.68 o 
   0   2  10       19.42       21.48      1.26 o 
   1   2  10      123.26      120.49      2.75 o 
   2   2  10        0.07       -0.01      0.82 o 
   3   2  10        3.20        1.71      1.01 o 
   4   2  10       16.05       24.93      3.20 o 
  -4   3  10        6.17        6.84      1.37 o 
  -3   3  10        5.61        5.21      0.99 o 
  -2   3  10       21.34       16.97      1.25 o 
  -1   3  10       14.70       13.63      1.06 o 
   0   3  10       30.01       26.06      1.37 o 
   1   3  10       78.33       68.30      1.86 o 
   2   3  10       35.48       25.32      1.51 o 
   3   3  10        3.03        5.26      1.31 o 
   4   3  10       13.95       15.76      2.74 o 
  -4   4  10        0.45        2.29      1.18 o 
  -3   4  10        2.88        2.34      0.89 o 
  -2   4  10       49.65       36.15      1.60 o 
  -1   4  10       31.77       25.77      1.45 o 
   0   4  10      408.06      423.72      5.59 o 
   1   4  10      326.82      319.52      4.34 o 
   2   4  10       34.16       22.95      2.08 o 
   3   4  10        2.77        4.07      1.31 o 
   4   4  10       37.65       48.98      4.64 o 
  -4   5  10        0.44        0.69      1.15 o 
  -3   5  10        0.33        0.23      0.84 o 
  -2   5  10        2.72        2.86      0.82 o 
  -1   5  10        2.88        3.02      0.73 o 
   0   5  10       12.37       14.10      1.55 o 
   1   5  10      137.30      139.78      2.84 o 
   2   5  10        2.44        3.00      0.93 o 
   3   5  10        1.04        2.29      1.25 o 
   4   5  10        6.52        7.13      2.46 o 
  -4   6  10        0.21        2.32      1.26 o 
  -3   6  10       12.17        7.95      1.53 o 
  -2   6  10        1.86        0.88      0.77 o 
  -1   6  10        0.64        0.44      0.67 o 
   0   6  10       16.06       17.06      1.23 o 
   1   6  10      160.80      167.35      3.44 o 
   2   6  10        0.14       -0.28      0.92 o 
   3   6  10        0.06        2.32      1.31 o 
   4   6  10       25.90       23.82      3.10 o 
  -4   7  10        1.98        2.10      1.66 o 
  -3   7  10        1.64        2.32      1.00 o 
  -2   7  10        2.55        1.46      0.84 o 
  -1   7  10       79.49       73.17      1.97 o 
   0   7  10      206.87      208.21      3.56 o 
   1   7  10       77.29       75.81      2.20 o 
   2   7  10        0.04        0.62      1.00 o 
   3   7  10        0.47        0.41      1.35 o 
  -4   8  10        5.27        1.75      1.61 o 
  -3   8  10       10.12        8.40      1.24 o 
  -2   8  10       15.61       11.64      1.16 o 
  -1   8  10        5.98        7.97      0.94 o 
   0   8  10      178.34      182.71      3.82 o 
   1   8  10       79.20       82.98      2.50 o 
   2   8  10        0.21       -1.03      1.06 o 
   3   8  10        0.65       -0.82      1.45 o 
  -4   9  10        0.99        1.88      1.76 o 
  -3   9  10        2.64        3.53      1.11 o 
  -2   9  10        2.89        3.53      0.92 o 
  -1   9  10       22.08       23.77      1.47 o 
   0   9  10       13.35       14.05      1.43 o 
   1   9  10       23.42       28.49      2.08 o 
   2   9  10        5.04        9.45      1.61 o 
   3   9  10        7.76       11.26      1.96 o 
  -3  10  10        0.88        0.67      1.31 o 
  -2  10  10        4.81        4.48      1.00 o 
  -1  10  10        1.98        2.66      0.91 o 
   0  10  10        1.46        1.91      0.93 o 
   1  10  10       40.78       46.48      3.23 o 
   2  10  10       32.37       33.41      2.27 o 
   3  10  10        4.20        8.45      1.97 o 
  -3  11  10        3.48        2.94      1.39 o 
  -2  11  10        1.14        1.84      0.92 o 
  -1  11  10       74.42       77.79      2.67 o 
   0  11  10      151.06      153.35      3.43 o 
   1  11  10        8.66        7.72      1.31 o 
   2  11  10        1.17        4.36      1.46 o 
   3  11  10        3.87        4.37      1.87 o 
  -3  12  10        1.87        3.20      1.77 o 
  -2  12  10        2.35        2.45      1.22 o 
  -1  12  10        3.72        4.93      1.18 o 
   0  12  10        2.69        5.59      1.36 o 
   1  12  10        0.50       -0.31      1.02 o 
   2  12  10        4.46        3.10      1.45 o 
   3  12  10        0.29        1.37      1.76 o 
  -3  13  10        1.06        1.28      1.62 o 
  -2  13  10        3.41        3.08      1.33 o 
  -1  13  10       14.42       15.16      1.94 o 
   0  13  10       16.69       16.53      1.73 o 
   1  13  10        0.41        0.51      1.17 o 
   2  13  10        0.66       -0.78      1.48 o 
  -3  14  10        0.72        2.26      4.03 o 
  -2  14  10        0.68        1.16      1.40 o 
  -1  14  10        0.39       -0.68      1.16 o 
   0  14  10       10.05       14.24      1.68 o 
   1  14  10       16.84       20.29      1.99 o 
   2  14  10        0.89        2.96      1.54 o 
  -2  15  10        2.34        3.39      1.51 o 
  -1  15  10        3.66        2.33      1.88 o 
   0  15  10        0.10        1.17      1.32 o 
   1  15  10        5.00        8.39      1.99 o 
   2  15  10        3.40       -0.83      1.61 o 
  -2  16  10        1.18        0.04      1.50 o 
  -1  16  10        0.29        0.95      2.06 o 
   0  16  10       12.27       14.79      3.42 o 
   1  16  10        0.84        1.38      1.54 o 
  -1  17  10        2.04        0.56      2.09 o 
   0  17  10        6.97        5.80      1.76 o 
   1  17  10        2.66        3.34      2.41 o 
  -4   1  11        2.01        1.31      1.01 o 
  -3   1  11        0.52        1.25      0.86 o 
  -2   1  11        1.24        1.42      0.72 o 
  -1   1  11        0.15        0.67      0.66 o 
   0   1  11      148.00      150.68      4.19 o 
   1   1  11       69.20       64.08      1.91 o 
   2   1  11        7.62        7.49      1.14 o 
   3   1  11        2.47        3.19      1.48 o 
  -4   2  11        1.63        3.46      1.19 o 
  -3   2  11       15.40       12.68      1.65 o 
  -2   2  11      110.49       93.52      2.40 o 
  -1   2  11       21.19       22.18      1.21 o 
   0   2  11       72.20       74.61      2.15 o 
   1   2  11       65.84       59.70      1.85 o 
   2   2  11        2.74        1.29      1.05 o 
   3   2  11        0.80        0.34      1.32 o 
  -4   3  11        0.10        0.28      1.05 o 
  -3   3  11        0.01        0.44      0.82 o 
  -2   3  11        1.27        2.64      0.83 o 
  -1   3  11        6.54        6.34      0.90 o 
   0   3  11       16.08       16.57      1.36 o 
   1   3  11        1.79        2.23      0.80 o 
   2   3  11        3.68        2.88      0.99 o 
   3   3  11        4.30        5.30      1.61 o 
  -4   4  11        0.00       -0.40      1.15 o 
  -3   4  11        0.45        0.57      0.87 o 
  -2   4  11        0.46        0.33      0.76 o 
  -1   4  11       10.86        8.71      1.02 o 
   0   4  11      106.23      106.62      3.57 o 
   1   4  11       27.65       25.31      1.33 o 
   2   4  11       16.21       11.72      1.26 o 
   3   4  11        0.28        1.17      1.34 o 
  -4   5  11        2.26        3.75      1.33 o 
  -3   5  11        2.12        1.41      1.00 o 
  -2   5  11        0.52        0.23      0.78 o 
  -1   5  11       21.18       18.04      1.29 o 
   0   5  11      149.74      151.79      3.65 o 
   1   5  11       28.50       23.62      1.39 o 
   2   5  11        0.47        0.31      0.93 o 
   3   5  11        1.41        3.01      1.47 o 
  -4   6  11        6.56        5.04      1.52 o 
  -3   6  11       13.70       11.34      1.35 o 
  -2   6  11       19.97       20.52      1.48 o 
  -1   6  11       36.59       36.01      1.77 o 
   0   6  11       87.50       89.93      2.58 o 
   1   6  11       16.25       19.29      1.53 o 
   2   6  11        5.75        7.16      1.25 o 
   3   6  11        1.53        0.72      1.77 o 
  -4   7  11        0.16       -0.01      3.54 o 
  -3   7  11        1.08        1.74      1.02 o 
  -2   7  11        0.00       -0.78      0.78 o 
  -1   7  11        3.16        2.59      0.95 o 
   0   7  11      187.28      191.66      4.38 o 
   1   7  11       11.99        8.96      1.10 o 
   2   7  11        0.29        0.05      1.00 o 
   3   7  11       11.84       13.49      1.96 o 
  -3   8  11        0.92        0.78      1.07 o 
  -2   8  11       11.21        8.65      1.14 o 
  -1   8  11        5.01        6.57      1.14 o 
   0   8  11        0.27        1.48      0.92 o 
   1   8  11        0.51        0.71      0.92 o 
   2   8  11        5.14        4.22      1.38 o 
   3   8  11       11.93       13.45      2.20 o 
  -3   9  11        0.48        0.15      1.13 o 
  -2   9  11       11.43       11.88      1.48 o 
  -1   9  11      122.86      128.91      4.17 o 
   0   9  11       22.52       25.99      1.87 o 
   1   9  11        0.23       -0.11      0.98 o 
   2   9  11        5.06        8.74      2.02 o 
   3   9  11        2.03        0.42      1.63 o 
  -3  10  11        1.48        2.88      1.28 o 
  -2  10  11        0.10        0.02      0.91 o 
  -1  10  11        3.53        4.90      1.16 o 
   0  10  11        0.33        0.25      0.84 o 
   1  10  11        0.12        0.08      1.07 o 
   2  10  11        5.89        7.98      1.77 o 
   3  10  11        1.60        1.72      2.15 o 
  -3  11  11        0.27        1.87      1.59 o 
  -2  11  11        1.40        0.40      1.01 o 
  -1  11  11        0.02       -0.40      0.96 o 
   0  11  11       43.59       47.15      2.73 o 
   1  11  11        1.32        0.25      1.22 o 
   2  11  11       14.90       18.53      2.29 o 
  -3  12  11        0.21        2.66      2.36 o 
  -2  12  11        3.77        3.38      1.24 o 
  -1  12  11        7.86        7.31      1.33 o 
   0  12  11        0.63        1.30      1.13 o 
   1  12  11       30.06       31.83      3.17 o 
   2  12  11        0.08        0.06      1.46 o 
  -2  13  11        1.58        1.69      1.33 o 
  -1  13  11       27.62       21.33      1.89 o 
   0  13  11        2.14        2.66      1.34 o 
   1  13  11        0.01        0.94      1.44 o 
   2  13  11        3.33        5.90      1.90 o 
  -2  14  11        0.02       -0.26      1.45 o 
  -1  14  11        4.95        5.89      1.65 o 
   0  14  11        1.35        0.85      1.38 o 
   1  14  11        1.22        2.56      1.70 o 
   2  14  11        0.41        1.37      3.86 o 
  -2  15  11        1.74        6.29      3.95 o 
  -1  15  11        3.41        5.06      1.74 o 
   0  15  11        0.70        0.68      1.45 o 
   1  15  11        0.73       -0.01      1.66 o 
  -1  16  11        0.94        2.95      3.57 o 
   0  16  11        3.35        3.61      1.75 o 
  -4   0  12        0.74       -0.48      2.30 o 
  -3   0  12        0.00        0.42      1.17 o 
  -2   0  12        5.58        3.75      1.32 o 
  -1   0  12        6.19        8.54      2.01 o 
   0   0  12        7.73        5.28      2.54 o 
   1   0  12       11.20       14.28      1.85 o 
   2   0  12        5.92        6.69      1.74 o 
   3   0  12        2.06        1.82      2.75 o 
  -4   1  12        0.07        4.43      2.16 o 
  -3   1  12        0.74        0.86      0.86 o 
  -2   1  12        8.56        7.38      1.06 o 
  -1   1  12        2.59        1.94      0.97 o 
   0   1  12        0.52        0.30      0.78 o 
   1   1  12        0.38       -0.47      0.80 o 
   2   1  12        0.23        0.41      1.08 o 
   3   1  12        6.22        6.95      1.77 o 
  -4   2  12        0.42        1.87      1.83 o 
  -3   2  12        1.46        0.87      0.87 o 
  -2   2  12        8.13        6.72      0.98 o 
  -1   2  12       13.23       13.00      1.43 o 
   0   2  12       31.43       35.23      1.83 o 
   1   2  12        5.94        5.91      1.04 o 
   2   2  12        0.64        0.61      1.10 o 
   3   2  12        4.42        5.33      1.97 o 
  -3   3  12        0.77       -0.25      0.84 o 
  -2   3  12        2.53        3.33      0.91 o 
  -1   3  12        0.30        0.23      0.76 o 
   0   3  12       31.53       36.80      1.98 o 
   1   3  12        7.66        5.38      1.02 o 
   2   3  12       13.11       11.42      1.49 o 
   3   3  12       57.16       68.36      3.40 o 
  -3   4  12        0.25        0.45      0.96 o 
  -2   4  12        4.80        3.08      0.95 o 
  -1   4  12       10.61        7.94      1.11 o 
   0   4  12        4.21        5.44      1.23 o 
   1   4  12        2.01        0.80      0.91 o 
   2   4  12        0.31        0.85      0.97 o 
   3   4  12        0.86        1.50      1.57 o 
  -3   5  12        1.07       -0.90      0.90 o 
  -2   5  12        0.78        1.61      0.87 o 
  -1   5  12       34.21       35.17      1.72 o 
   0   5  12       16.13       15.65      1.98 o 
   1   5  12        9.65        9.42      1.84 o 
   2   5  12        1.11        1.00      1.16 o 
   3   5  12        0.22        1.40      1.58 o 
  -3   6  12        1.75        2.03      1.11 o 
  -2   6  12        3.09        3.96      1.03 o 
  -1   6  12        0.21        1.23      0.96 o 
   0   6  12       39.01       42.08      2.24 o 
   1   6  12        0.49        1.80      1.04 o 
   2   6  12        6.94        7.52      1.61 o 
   3   6  12       13.94       15.12      2.13 o 
  -3   7  12        0.00        0.23      1.20 o 
  -2   7  12        6.46        5.26      1.05 o 
  -1   7  12        8.01        6.90      1.24 o 
   0   7  12       19.01       24.28      2.11 o 
   1   7  12       19.11       17.62      2.09 o 
   2   7  12        0.06       -1.23      1.23 o 
   3   7  12       10.89       13.96      2.15 o 
  -3   8  12        0.72       -0.59      1.16 o 
  -2   8  12        0.47        0.77      0.92 o 
  -1   8  12        0.10        1.43      1.00 o 
   0   8  12        0.06        0.06      1.03 o 
   1   8  12        1.00       -0.54      1.14 o 
   2   8  12        0.96       -0.29      1.44 o 
  -3   9  12        0.51        1.94      1.25 o 
  -2   9  12        0.13       -0.47      1.12 o 
  -1   9  12       31.84       32.58      1.96 o 
   0   9  12        2.14        0.48      1.04 o 
   1   9  12        5.40        3.98      1.68 o 
   2   9  12       11.24       15.75      2.44 o 
  -3  10  12        0.43        1.28      2.22 o 
  -2  10  12        2.94        0.87      1.27 o 
  -1  10  12       33.82       37.75      2.21 o 
   0  10  12        2.40        1.55      1.14 o 
   1  10  12       22.15       19.61      1.99 o 
   2  10  12        3.41        2.25      1.73 o 
  -2  11  12        6.86        4.25      2.02 o 
  -1  11  12        0.85        1.95      1.23 o 
   0  11  12        0.09       -0.11      1.27 o 
   1  11  12        0.76        2.57      1.41 o 
   2  11  12        0.00        1.30      1.54 o 
  -2  12  12        0.49        1.63      1.37 o 
  -1  12  12        4.39        5.75      1.44 o 
   0  12  12        2.22        1.38      1.81 o 
   1  12  12        0.28        0.38      1.77 o 
   2  12  12        5.19        8.38      5.20 o 
  -2  13  12        0.09       -0.18      3.17 o 
  -1  13  12        0.05       -1.34      1.34 o 
   0  13  12        4.28        8.20      2.23 o 
   1  13  12       10.32       14.94      2.36 o 
  -1  14  12        1.97        1.83      1.65 o 
   0  14  12        0.17        1.64      1.82 o 
   1  14  12        0.05       -0.13      3.96 o 
  -3   1  13       10.42        6.28      1.47 o 
  -2   1  13        8.48        7.47      1.11 o 
  -1   1  13        2.36        2.61      1.13 o 
   0   1  13        0.00        0.63      0.95 o 
   1   1  13        3.86        2.97      1.19 o 
   2   1  13        0.20       -1.08      1.18 o 
   3   1  13        8.72        8.71      3.55 o 
  -3   2  13        0.10        0.65      1.02 o 
  -2   2  13        0.38        0.09      0.82 o 
  -1   2  13        1.09        0.92      0.95 o 
   0   2  13        8.19        9.90      1.37 o 
   1   2  13       30.73       29.98      2.53 o 
   2   2  13        1.61        0.89      1.26 o 
   3   2  13       12.30       12.24      3.84 o 
  -3   3  13        5.29        3.23      1.17 o 
  -2   3  13        1.02        1.75      1.00 o 
  -1   3  13        1.74        4.22      1.08 o 
   0   3  13       15.08       18.21      1.63 o 
   1   3  13        4.84        3.96      1.25 o 
   2   3  13        0.00        0.45      1.21 o 
  -3   4  13        0.80        1.67      1.09 o 
  -2   4  13        0.68        1.23      0.99 o 
  -1   4  13       42.86       46.05      2.40 o 
   0   4  13       43.89       45.24      2.33 o 
   1   4  13       13.53       14.15      1.88 o 
   2   4  13        4.46        4.54      1.30 o 
  -3   5  13        4.12        3.52      1.26 o 
  -2   5  13        1.16        1.02      1.03 o 
  -1   5  13        9.44        9.77      1.91 o 
   0   5  13       17.91       19.94      1.68 o 
   1   5  13        0.51        1.27      1.12 o 
   2   5  13        0.66        1.31      1.38 o 
  -3   6  13        0.00        0.34      1.23 o 
  -2   6  13        2.37        4.47      1.22 o 
  -1   6  13       10.90       13.87      1.67 o 
   0   6  13        1.24        0.24      1.04 o 
   1   6  13        3.37        2.90      1.29 o 
   2   6  13        0.01       -1.32      1.32 o 
  -3   7  13        0.07        0.70      2.11 o 
  -2   7  13        8.52        7.52      1.56 o 
  -1   7  13       18.67       19.47      1.89 o 
   0   7  13        2.64        0.61      1.19 o 
   1   7  13        2.23        3.39      1.32 o 
   2   7  13        3.41        5.68      2.10 o 
  -2   8  13       13.28       16.30      1.99 o 
  -1   8  13        2.62        2.05      1.27 o 
   0   8  13        8.98        6.45      1.47 o 
   1   8  13        4.62        4.69      1.55 o 
   2   8  13        5.90        4.89      2.31 o 
  -2   9  13        0.18       -0.44      1.17 o 
  -1   9  13        1.09        1.73      1.36 o 
   0   9  13        1.01        1.05      1.25 o 
   1   9  13       17.56       19.22      2.24 o 
   2   9  13        4.86        5.20      2.17 o 
  -2  10  13        7.27        7.23      1.60 o 
  -1  10  13       10.65       11.73      1.88 o 
   0  10  13        3.22        1.28      1.48 o 
   1  10  13        0.56        3.04      1.75 o 
  -2  11  13        6.38        3.51      3.29 o 
  -1  11  13        2.40        2.43      1.53 o 
   0  11  13        0.03        0.95      1.70 o 
   1  11  13        0.13        0.59      1.62 o 
  -1  12  13        1.70        1.37      1.44 o 
   0  12  13        0.21       -1.72      1.72 o 
   1  12  13        0.14       -0.86      3.93 o 
  -3   0  14        7.95        5.61      3.33 o 
  -2   0  14        8.76        6.41      1.97 o 
  -1   0  14        3.65        6.23      1.94 o 
   0   0  14        0.00       -0.16      1.54 o 
   1   0  14       17.88       24.64      4.68 o 
   2   0  14       37.00       42.95      4.05 o 
  -3   1  14        3.62        3.53      2.29 o 
  -2   1  14        0.61        1.07      1.14 o 
  -1   1  14        0.14       -0.04      1.00 o 
   0   1  14        6.81        7.72      1.51 o 
   1   1  14        4.24        7.40      1.75 o 
   2   1  14        6.49        8.85      1.68 o 
  -2   2  14        0.90        1.57      1.33 o 
  -1   2  14        2.78        3.44      1.69 o 
   0   2  14        0.30        0.52      1.14 o 
   1   2  14        6.21        6.54      1.46 o 
   2   2  14        2.88        3.93      1.56 o 
  -2   3  14        5.65        4.63      1.50 o 
  -1   3  14       38.34       44.70      2.51 o 
   0   3  14        0.00       -0.46      1.04 o 
   1   3  14       12.95       14.21      2.03 o 
   2   3  14        0.18        0.97      1.39 o 
  -2   4  14       15.69       16.98      2.01 o 
  -1   4  14       12.61       15.58      1.89 o 
   0   4  14        0.97        0.71      1.12 o 
   1   4  14       18.08       24.42      3.79 o 
   2   4  14       36.77       43.29      2.94 o 
  -2   5  14        1.31        2.21      1.49 o 
  -1   5  14        3.37        5.21      1.42 o 
   0   5  14        1.42        2.09      1.15 o 
   1   5  14        0.39        0.25      1.40 o 
   2   5  14        3.10        1.91      1.93 o 
  -2   6  14        0.06       -0.68      1.16 o 
  -1   6  14        5.68        5.37      1.41 o 
   0   6  14        4.99        8.19      1.57 o 
   1   6  14       10.96       12.28      2.06 o 
  -2   7  14        0.01        0.21      1.27 o 
  -1   7  14       17.49       21.54      2.27 o 
   0   7  14        1.12       -1.20      1.20 o 
   1   7  14        9.00        8.72      1.79 o 
  -2   8  14       19.80       23.49      4.88 o 
  -1   8  14        9.24       10.71      1.90 o 
   0   8  14        0.80        0.21      1.40 o 
   1   8  14        2.27        3.23      2.10 o 
  -1   9  14        0.02       -0.05      1.34 o 
   0   9  14        3.69        5.44      1.72 o 
   1   9  14        0.21       -1.30      1.64 o 
   0  10  14        4.88        7.87      2.11 o 
  -1   1  15        5.88        8.13      1.48 o 
   0   1  15       13.56       17.55      2.07 o 
   1   1  15       11.52       13.07      1.94 o 
  -1   2  15        2.44        5.19      1.45 o 
   0   2  15        1.89        1.52      1.31 o 
   1   2  15       19.56       32.52      4.19 o 
  -1   3  15        4.18        4.40      1.61 o 
   0   3  15        0.49       -1.29      1.29 o 
   1   3  15        2.72        2.55      1.71 o 
  -1   4  15        0.28       -1.20      1.20 o 
   0   4  15        0.63        0.07      1.36 o 
   1   4  15        1.08        2.03      1.71 o 
  -1   5  15       13.49       16.78      2.50 o 
   0   5  15       12.41       14.21      1.93 o 
  -1   6  15        0.51        1.95      1.49 o 
   0   6  15        0.52        3.03      1.66 o 
                                                 
